# Supplementary material for: SPATA2-Mediated Binding of CYLD to HOIP Enables CYLD Recruitment to Signaling Complexes
Source: Cell Rep. 2016 Aug 18;16(9):2271–80. doi: 10.1016/j.celrep.2016.07.086 (PMC5009064; doi:10.1016/j.celrep.2016.07.086)
Supplement: Table S1. HOIP-TAP, Analyzed by Mass Spectrometry, Related to Figure 1A — HOIP-deficient K562 cells were reconstituted with TAP-tagged HOIP-WT, enzymatically inactive HOIP-C885S, or vector control. HOIP-containing complexes were purified and analyzed by mass spectrometry. [file mmc1.xlsx]

## Sheet: HOIP(WT)-moTAP
Table S1 Related to Figure 1A: HOIP-deficient K562 cells were reconstituted with TAP-tagged HOIP-WT, enzymatically inactive HOIP-C885S or empty vector. HOIP-containing complexes were purified and analyzed by mass spectrometry
Accession	Description	Score	Coverage	# Proteins	# Unique Peptides	# Peptides	# PSMs
Q96EP0	E3 ubiquitin-protein ligase RNF31 OS=Homo sapiens GN=RNF31 PE=1 SV=1 - [RNF31_HUMAN]	952.952	80.78	11	91	108	208
P55072	Transitional endoplasmic reticulum ATPase OS=Homo sapiens GN=VCP PE=1 SV=4 - [TERA_HUMAN]	361.266	57.07	3	51	51	79
Q9BYM8	RanBP-type and C3HC4-type zinc finger-containing protein 1 OS=Homo sapiens GN=RBCK1 PE=1 SV=2 - [HOIL1_HUMAN]	296.071	72.55	7	24	45	73
P68371	Tubulin beta-4B chain OS=Homo sapiens GN=TUBB4B PE=1 SV=1 - [TBB4B_HUMAN]	258.005	61.35	27	3	26	63
F8VW92	Tubulin beta chain OS=Homo sapiens GN=TUBB PE=2 SV=1 - [F8VW92_HUMAN]	255.138	66.67	26	5	27	62
F5H265	Polyubiquitin-C (Fragment) OS=Homo sapiens GN=UBC PE=2 SV=1 - [F5H265_HUMAN]	194.607	88.59	28	3	11	53
P04264	Keratin, type II cytoskeletal 1 OS=Homo sapiens GN=KRT1 PE=1 SV=6 - [K2C1_HUMAN]	191.051	48.91	2	31	37	46
M0R2S1	Ubiquitin-60S ribosomal protein L40 (Fragment) OS=Homo sapiens GN=UBA52 PE=4 SV=1 - [M0R2S1_HUMAN]	176.389	40.58	4	1	9	50
Q9BQE3	Tubulin alpha-1C chain OS=Homo sapiens GN=TUBA1C PE=1 SV=1 - [TBA1C_HUMAN]	172.802	58.8	22	9	24	39
P11142	Heat shock cognate 71 kDa protein OS=Homo sapiens GN=HSPA8 PE=1 SV=1 - [HSP7C_HUMAN]	155.821	43.81	17	23	29	41
B4DML5	RanBP-type and C3HC4-type zinc finger-containing protein 1 OS=Homo sapiens GN=RBCK1 PE=2 SV=1 - [B4DML5_HUMAN]	151.646	67.28	5	1	22	35
A8MUB1	Tubulin alpha-4A chain OS=Homo sapiens GN=TUBA4A PE=2 SV=1 - [A8MUB1_HUMAN]	139.904	48.27	14	4	19	34
P10809	60 kDa heat shock protein, mitochondrial OS=Homo sapiens GN=HSPD1 PE=1 SV=2 - [CH60_HUMAN]	138.154	47.47	7	26	26	35
O43318-2	Isoform 1A of Mitogen-activated protein kinase kinase kinase 7 OS=Homo sapiens GN=MAP3K7 - [M3K7_HUMAN]	127.665	38	5	25	25	39
Q9NVI7-2	Isoform 2 of ATPase family AAA domain-containing protein 3A OS=Homo sapiens GN=ATAD3A - [ATD3A_HUMAN]	125.736	44.03	11	27	27	35
Q16630-2	Isoform 2 of Cleavage and polyadenylation specificity factor subunit 6 OS=Homo sapiens GN=CPSF6 - [CPSF6_HUMAN]	119.727	28.74	5	18	18	30
P35527	Keratin, type I cytoskeletal 9 OS=Homo sapiens GN=KRT9 PE=1 SV=3 - [K1C9_HUMAN]	112.043	43.34	2	21	21	26
Q9H0F6	Sharpin OS=Homo sapiens GN=SHARPIN PE=1 SV=1 - [SHRPN_HUMAN]	104.814	46.25	3	15	15	24
P68104	Elongation factor 1-alpha 1 OS=Homo sapiens GN=EEF1A1 PE=1 SV=1 - [EF1A1_HUMAN]	101.826	25.32	5	14	14	23
Q15750	TGF-beta-activated kinase 1 and MAP3K7-binding protein 1 OS=Homo sapiens GN=TAB1 PE=1 SV=1 - [TAB1_HUMAN]	96.909	39.48	2	18	18	22
P35908	Keratin, type II cytoskeletal 2 epidermal OS=Homo sapiens GN=KRT2 PE=1 SV=2 - [K22E_HUMAN]	95.5652	45.07	3	15	20	24
H0YMG8	E3 ubiquitin-protein ligase RNF31 (Fragment) OS=Homo sapiens GN=RNF31 PE=2 SV=1 - [H0YMG8_HUMAN]	92.5381	87.5	1	1	13	21
J3QT39	Coiled-coil domain-containing protein 14 (Fragment) OS=Homo sapiens GN=CCDC14 PE=4 SV=1 - [J3QT39_HUMAN]	90.6732	25.48	11	24	24	29
Q9UQ35	Serine/arginine repetitive matrix protein 2 OS=Homo sapiens GN=SRRM2 PE=1 SV=2 - [SRRM2_HUMAN]	86.2066	12.03	10	25	25	27
Q9ULX6-2	Isoform 2 of A-kinase anchor protein 8-like OS=Homo sapiens GN=AKAP8L - [AKP8L_HUMAN]	85.8666	29.4	5	20	20	29
Q9NYJ8	TGF-beta-activated kinase 1 and MAP3K7-binding protein 2 OS=Homo sapiens GN=TAB2 PE=1 SV=1 - [TAB2_HUMAN]	82.1767	31.6	3	16	17	22
Q9UM82	Spermatogenesis-associated protein 2 OS=Homo sapiens GN=SPATA2 PE=1 SV=2 - [SPAT2_HUMAN]	81.5755	35	2	17	17	23
P13645	Keratin, type I cytoskeletal 10 OS=Homo sapiens GN=KRT10 PE=1 SV=6 - [K1C10_HUMAN]	79.9529	31.51	17	14	16	22
P05787	Keratin, type II cytoskeletal 8 OS=Homo sapiens GN=KRT8 PE=1 SV=7 - [K2C8_HUMAN]	77.5175	38.51	32	16	19	24
Q8N5C8-2	Isoform 2 of TGF-beta-activated kinase 1 and MAP3K7-binding protein 3 OS=Homo sapiens GN=TAB3 - [TAB3_HUMAN]	72.7227	25.73	4	13	14	18
Q9Y2W1	Thyroid hormone receptor-associated protein 3 OS=Homo sapiens GN=THRAP3 PE=1 SV=2 - [TR150_HUMAN]	72.3724	21.57	1	16	16	20
O43809	Cleavage and polyadenylation specificity factor subunit 5 OS=Homo sapiens GN=NUDT21 PE=1 SV=1 - [CPSF5_HUMAN]	67.01	58.59	3	10	10	13
P11021	78 kDa glucose-regulated protein OS=Homo sapiens GN=HSPA5 PE=1 SV=2 - [GRP78_HUMAN]	65.1656	31.35	1	15	16	18
P35658-2	Isoform 2 of Nuclear pore complex protein Nup214 OS=Homo sapiens GN=NUP214 - [NU214_HUMAN]	63.3732	10.97	9	14	14	15
Q86YZ3	Hornerin OS=Homo sapiens GN=HRNR PE=1 SV=2 - [HORN_HUMAN]	59.0792	12.53	1	10	10	13
P38646	Stress-70 protein, mitochondrial OS=Homo sapiens GN=HSPA9 PE=1 SV=2 - [GRP75_HUMAN]	58.149	22.39	5	16	16	18
P05783	Keratin, type I cytoskeletal 18 OS=Homo sapiens GN=KRT18 PE=1 SV=2 - [K1C18_HUMAN]	52.3533	33.02	12	11	13	16
H0YNJ0	E3 ubiquitin-protein ligase RNF31 (Fragment) OS=Homo sapiens GN=RNF31 PE=2 SV=1 - [H0YNJ0_HUMAN]	50.6268	85.71	2	1	6	11
P08238	Heat shock protein HSP 90-beta OS=Homo sapiens GN=HSP90AB1 PE=1 SV=4 - [HS90B_HUMAN]	50.2968	23.07	10	8	15	16
Q9BX69	Caspase recruitment domain-containing protein 6 OS=Homo sapiens GN=CARD6 PE=2 SV=2 - [CARD6_HUMAN]	48.5459	13.69	1	13	13	15
Q9BUF5	Tubulin beta-6 chain OS=Homo sapiens GN=TUBB6 PE=1 SV=1 - [TBB6_HUMAN]	41.7325	19.06	12	2	7	13
Q9NQC7-2	Isoform 2 of Ubiquitin carboxyl-terminal hydrolase CYLD OS=Homo sapiens GN=CYLD - [CYLD_HUMAN]	41.6836	14.17	8	12	12	12
P07900	Heat shock protein HSP 90-alpha OS=Homo sapiens GN=HSP90AA1 PE=1 SV=5 - [HS90A_HUMAN]	40.941	17.21	7	4	12	12
P11940-2	Isoform 2 of Polyadenylate-binding protein 1 OS=Homo sapiens GN=PABPC1 - [PABP1_HUMAN]	39.4083	25.78	27	10	12	12
P08107	Heat shock 70 kDa protein 1A/1B OS=Homo sapiens GN=HSPA1A PE=1 SV=5 - [HSP71_HUMAN]	39.1712	19.5	6	8	13	13
Q96BN8	Protein FAM105B OS=Homo sapiens GN=FAM105B PE=1 SV=3 - [F105B_HUMAN]	35.7835	28.98	3	11	11	13
P08670	Vimentin OS=Homo sapiens GN=VIM PE=1 SV=4 - [VIME_HUMAN]	35.3302	23.61	24	9	10	11
B4DS13	Eukaryotic translation initiation factor 4B OS=Homo sapiens GN=EIF4B PE=2 SV=1 - [B4DS13_HUMAN]	34.4734	16.96	7	6	6	9
P52732	Kinesin-like protein KIF11 OS=Homo sapiens GN=KIF11 PE=1 SV=2 - [KIF11_HUMAN]	33.6925	10.8	1	12	12	14
P02533	Keratin, type I cytoskeletal 14 OS=Homo sapiens GN=KRT14 PE=1 SV=4 - [K1C14_HUMAN]	33.4875	24.58	17	3	10	11
P60891	Ribose-phosphate pyrophosphokinase 1 OS=Homo sapiens GN=PRPS1 PE=1 SV=2 - [PRPS1_HUMAN]	32.3657	28.93	11	7	7	8
P05141	ADP/ATP translocase 2 OS=Homo sapiens GN=SLC25A5 PE=1 SV=7 - [ADT2_HUMAN]	32.0075	28.86	3	4	10	12
P23396	40S ribosomal protein S3 OS=Homo sapiens GN=RPS3 PE=1 SV=2 - [RS3_HUMAN]	31.6446	45.68	14	8	8	9
F5GWF6	T-complex protein 1 subunit beta OS=Homo sapiens GN=CCT2 PE=2 SV=2 - [F5GWF6_HUMAN]	31.0634	21.13	4	10	10	11
A6PVJ7	RanBP-type and C3HC4-type zinc finger-containing protein 1 (Fragment) OS=Homo sapiens GN=RBCK1 PE=2 SV=1 - [A6PVJ7_HUMAN]	31.0024	43.59	1	1	5	7
Q9NYF8-3	Isoform 3 of Bcl-2-associated transcription factor 1 OS=Homo sapiens GN=BCLAF1 - [BCLF1_HUMAN]	30.8415	12.2	12	9	9	11
P42677	40S ribosomal protein S27 OS=Homo sapiens GN=RPS27 PE=1 SV=3 - [RS27_HUMAN]	30.1592	44.05	3	2	6	8
Q12933-4	Isoform 4 of TNF receptor-associated factor 2 OS=Homo sapiens GN=TRAF2 - [TRAF2_HUMAN]	29.8901	20.59	8	10	10	11
Q9UJS0	Calcium-binding mitochondrial carrier protein Aralar2 OS=Homo sapiens GN=SLC25A13 PE=1 SV=2 - [CMC2_HUMAN]	27.9251	13.33	5	8	8	8
P02538	Keratin, type II cytoskeletal 6A OS=Homo sapiens GN=KRT6A PE=1 SV=3 - [K2C6A_HUMAN]	27.3213	14.54	13	3	8	9
P13647	Keratin, type II cytoskeletal 5 OS=Homo sapiens GN=KRT5 PE=1 SV=3 - [K2C5_HUMAN]	27.3095	11.69	17	3	8	9
P49368	T-complex protein 1 subunit gamma OS=Homo sapiens GN=CCT3 PE=1 SV=4 - [TCPG_HUMAN]	26.0534	15.96	8	8	8	8
Q71UM5	40S ribosomal protein S27-like OS=Homo sapiens GN=RPS27L PE=1 SV=3 - [RS27L_HUMAN]	24.8559	41.67	4	1	5	7
P12236	ADP/ATP translocase 3 OS=Homo sapiens GN=SLC25A6 PE=1 SV=4 - [ADT3_HUMAN]	24.6317	22.82	4	2	8	10
P31689	DnaJ homolog subfamily A member 1 OS=Homo sapiens GN=DNAJA1 PE=1 SV=2 - [DNJA1_HUMAN]	23.3494	15.11	2	5	5	8
Q16629-3	Isoform 3 of Serine/arginine-rich splicing factor 7 OS=Homo sapiens GN=SRSF7 - [SRSF7_HUMAN]	22.5561	34.85	6	4	4	6
P39019	40S ribosomal protein S19 OS=Homo sapiens GN=RPS19 PE=1 SV=2 - [RS19_HUMAN]	21.8927	35.86	5	8	8	8
P62995-3	Isoform 3 of Transformer-2 protein homolog beta OS=Homo sapiens GN=TRA2B - [TRA2B_HUMAN]	21.5115	44.15	4	6	7	7
F8VVM2	Phosphate carrier protein, mitochondrial OS=Homo sapiens GN=SLC25A3 PE=2 SV=1 - [F8VVM2_HUMAN]	21.4887	12.96	3	6	6	7
P08727	Keratin, type I cytoskeletal 19 OS=Homo sapiens GN=KRT19 PE=1 SV=4 - [K1C19_HUMAN]	20.8702	18.75	15	4	7	8
P08779	Keratin, type I cytoskeletal 16 OS=Homo sapiens GN=KRT16 PE=1 SV=4 - [K1C16_HUMAN]	20.5454	18.18	15	1	8	8
P53007	Tricarboxylate transport protein, mitochondrial OS=Homo sapiens GN=SLC25A1 PE=1 SV=2 - [TXTP_HUMAN]	20.5072	16.72	2	6	6	7
O43852-9	Isoform 9 of Calumenin OS=Homo sapiens GN=CALU - [CALU_HUMAN]	20.2333	24.68	16	5	5	5
F5H669	Cleavage and polyadenylation-specificity factor subunit 7 (Fragment) OS=Homo sapiens GN=CPSF7 PE=2 SV=1 - [F5H669_HUMAN]	20.0977	16.31	9	6	6	6
P60709	Actin, cytoplasmic 1 OS=Homo sapiens GN=ACTB PE=1 SV=1 - [ACTB_HUMAN]	19.9442	22.4	32	7	7	7
G3V5W5	Protein arginine N-methyltransferase 5 OS=Homo sapiens GN=PRMT5 PE=2 SV=1 - [G3V5W5_HUMAN]	19.4843	11.13	19	5	5	5
P17858	6-phosphofructokinase, liver type OS=Homo sapiens GN=PFKL PE=1 SV=6 - [K6PL_HUMAN]	19.1638	9.74	3	5	5	5
B4DXE2	BAG family molecular chaperone regulator 2 OS=Homo sapiens GN=BAG2 PE=2 SV=1 - [B4DXE2_HUMAN]	18.8221	33.15	3	6	6	6
F8VPD4	CAD protein OS=Homo sapiens GN=CAD PE=2 SV=1 - [F8VPD4_HUMAN]	18.5417	3.33	3	7	7	7
O75638-2	Isoform LAGE-1A of Cancer/testis antigen 2 OS=Homo sapiens GN=CTAG2 - [CTAG2_HUMAN]	18.5212	13.33	2	3	3	5
P40227-2	Isoform 2 of T-complex protein 1 subunit zeta OS=Homo sapiens GN=CCT6A - [TCPZ_HUMAN]	18.0755	13.37	3	6	6	6
Q6UN15-3	Isoform 3 of Pre-mRNA 3'-end-processing factor FIP1 OS=Homo sapiens GN=FIP1L1 - [FIP1_HUMAN]	18.06	12.5	5	4	4	5
P84090	Enhancer of rudimentary homolog OS=Homo sapiens GN=ERH PE=1 SV=1 - [ERH_HUMAN]	17.3695	40.38	2	4	4	6
B1ANR0	Poly(A) binding protein, cytoplasmic 4 (Inducible form), isoform CRA_e OS=Homo sapiens GN=PABPC4 PE=4 SV=1 - [B1ANR0_HUMAN]	16.9992	10.73	9	4	6	6
B4DP38	Methylosome protein 50 OS=Homo sapiens GN=WDR77 PE=2 SV=1 - [B4DP38_HUMAN]	16.9528	12.95	3	4	4	5
P50990	T-complex protein 1 subunit theta OS=Homo sapiens GN=CCT8 PE=1 SV=4 - [TCPQ_HUMAN]	16.7175	10.77	4	5	5	5
Q15654	Thyroid receptor-interacting protein 6 OS=Homo sapiens GN=TRIP6 PE=1 SV=3 - [TRIP6_HUMAN]	16.427	8.4	1	2	2	3
Q07955	Serine/arginine-rich splicing factor 1 OS=Homo sapiens GN=SRSF1 PE=1 SV=2 - [SRSF1_HUMAN]	15.7114	12.5	7	4	4	5
P06748-3	Isoform 3 of Nucleophosmin OS=Homo sapiens GN=NPM1 - [NPM_HUMAN]	15.6095	20.46	4	5	5	5
Q15208	Serine/threonine-protein kinase 38 OS=Homo sapiens GN=STK38 PE=1 SV=1 - [STK38_HUMAN]	15.6093	10.97	1	4	4	5
P31943	Heterogeneous nuclear ribonucleoprotein H OS=Homo sapiens GN=HNRNPH1 PE=1 SV=4 - [HNRH1_HUMAN]	15.0832	13.14	19	4	4	4
P46783	40S ribosomal protein S10 OS=Homo sapiens GN=RPS10 PE=1 SV=1 - [RS10_HUMAN]	14.7919	20.61	4	3	3	4
P62829	60S ribosomal protein L23 OS=Homo sapiens GN=RPL23 PE=1 SV=1 - [RL23_HUMAN]	14.7708	42.14	6	4	4	4
P25054-2	Isoform Short of Adenomatous polyposis coli protein OS=Homo sapiens GN=APC - [APC_HUMAN]	14.6932	3.28	3	6	6	6
Q9C0C7-4	Isoform 4 of Activating molecule in BECN1-regulated autophagy protein 1 OS=Homo sapiens GN=AMBRA1 - [AMRA1_HUMAN]	14.526	5.88	7	5	5	5
Q13501-2	Isoform 2 of Sequestosome-1 OS=Homo sapiens GN=SQSTM1 - [SQSTM_HUMAN]	13.5269	14.61	6	3	3	3
P63173	60S ribosomal protein L38 OS=Homo sapiens GN=RPL38 PE=1 SV=2 - [RL38_HUMAN]	13.2848	50	4	5	5	5
P60866	40S ribosomal protein S20 OS=Homo sapiens GN=RPS20 PE=1 SV=1 - [RS20_HUMAN]	13.245	23.53	5	2	2	3
P46821	Microtubule-associated protein 1B OS=Homo sapiens GN=MAP1B PE=1 SV=2 - [MAP1B_HUMAN]	13.1935	2.92	7	6	6	6
C9JRJ5	LIM domain-containing protein 1 OS=Homo sapiens GN=LIMD1 PE=2 SV=1 - [C9JRJ5_HUMAN]	13.148	7.58	2	3	3	3
Q9BQY4	Rhox homeobox family member 2 OS=Homo sapiens GN=RHOXF2 PE=1 SV=1 - [RHXF2_HUMAN]	12.9554	10.42	2	3	3	4
Q13263-2	Isoform 2 of Transcription intermediary factor 1-beta OS=Homo sapiens GN=TRIM28 - [TIF1B_HUMAN]	12.7182	7.57	3	4	4	4
P62263	40S ribosomal protein S14 OS=Homo sapiens GN=RPS14 PE=1 SV=3 - [RS14_HUMAN]	12.6801	33.11	3	3	3	3
Q9BXL5	Hemogen OS=Homo sapiens GN=HEMGN PE=1 SV=1 - [HEMGN_HUMAN]	12.6538	5.79	1	3	3	5
P19338	Nucleolin OS=Homo sapiens GN=NCL PE=1 SV=3 - [NUCL_HUMAN]	12.6073	6.34	2	5	5	5
Q13490-2	Isoform 2 of Baculoviral IAP repeat-containing protein 2 OS=Homo sapiens GN=BIRC2 - [BIRC2_HUMAN]	12.448	7.91	6	4	4	4
Q9C0F1	Centrosomal protein of 44 kDa OS=Homo sapiens GN=CEP44 PE=1 SV=2 - [CEP44_HUMAN]	12.1696	10	5	4	4	4
Q96HS1-2	Isoform 2 of Serine/threonine-protein phosphatase PGAM5, mitochondrial OS=Homo sapiens GN=PGAM5 - [PGAM5_HUMAN]	11.8978	14.51	3	4	4	4
P09651-3	Isoform 2 of Heterogeneous nuclear ribonucleoprotein A1 OS=Homo sapiens GN=HNRNPA1 - [ROA1_HUMAN]	11.886	17.98	15	3	3	3
M0R210	40S ribosomal protein S16 OS=Homo sapiens GN=RPS16 PE=4 SV=1 - [M0R210_HUMAN]	11.495	29.46	6	4	4	4
Q6PKG0-3	Isoform 2 of La-related protein 1 OS=Homo sapiens GN=LARP1 - [LARP1_HUMAN]	11.2131	3.83	4	3	3	3
B4DYD8	T-complex protein 1 subunit epsilon OS=Homo sapiens GN=CCT5 PE=2 SV=1 - [B4DYD8_HUMAN]	10.7125	10.71	5	5	5	5
P17987	T-complex protein 1 subunit alpha OS=Homo sapiens GN=TCP1 PE=1 SV=1 - [TCPA_HUMAN]	10.5319	6.29	9	3	3	4
Q6UXV4	Apolipoprotein O-like OS=Homo sapiens GN=APOOL PE=1 SV=1 - [APOOL_HUMAN]	10.5304	10.45	1	2	2	3
Q9BRS2	Serine/threonine-protein kinase RIO1 OS=Homo sapiens GN=RIOK1 PE=1 SV=2 - [RIOK1_HUMAN]	10.3003	6.87	2	3	3	3
P67809	Nuclease-sensitive element-binding protein 1 OS=Homo sapiens GN=YBX1 PE=1 SV=3 - [YBOX1_HUMAN]	10.2495	16.05	7	3	3	3
E7EQT4	Apoptotic chromatin condensation inducer in the nucleus OS=Homo sapiens GN=ACIN1 PE=2 SV=2 - [E7EQT4_HUMAN]	10.2412	3.15	7	4	4	4
Q9Y446	Plakophilin-3 OS=Homo sapiens GN=PKP3 PE=1 SV=1 - [PKP3_HUMAN]	10.0942	4.52	2	3	3	3
P61981	14-3-3 protein gamma OS=Homo sapiens GN=YWHAG PE=1 SV=2 - [1433G_HUMAN]	9.99289	14.17	22	3	4	4
Q16543	Hsp90 co-chaperone Cdc37 OS=Homo sapiens GN=CDC37 PE=1 SV=1 - [CDC37_HUMAN]	9.56815	8.99	3	2	2	3
Q9Y2I7	1-phosphatidylinositol 3-phosphate 5-kinase OS=Homo sapiens GN=PIKFYVE PE=1 SV=3 - [FYV1_HUMAN]	9.32671	1.76	5	3	3	3
Q6DN90-2	Isoform 2 of IQ motif and SEC7 domain-containing protein 1 OS=Homo sapiens GN=IQSEC1 - [IQEC1_HUMAN]	8.88013	3.69	4	3	3	3
P22626-2	Isoform A2 of Heterogeneous nuclear ribonucleoproteins A2/B1 OS=Homo sapiens GN=HNRNPA2B1 - [ROA2_HUMAN]	8.29766	9.38	2	2	2	2
M0R003	Mitochondrial import inner membrane translocase subunit TIM50 (Fragment) OS=Homo sapiens GN=TIMM50 PE=4 SV=1 - [M0R003_HUMAN]	7.99051	10.12	12	3	3	3
P62258-2	Isoform SV of 14-3-3 protein epsilon OS=Homo sapiens GN=YWHAE - [1433E_HUMAN]	7.97286	15.88	15	2	3	3
P16403	Histone H1.2 OS=Homo sapiens GN=HIST1H1C PE=1 SV=2 - [H12_HUMAN]	7.94347	21.6	6	4	4	4
C9JKR2	Albumin, isoform CRA_k OS=Homo sapiens GN=ALB PE=4 SV=1 - [C9JKR2_HUMAN]	7.78052	3.6	6	1	1	2
Q8NC51-4	Isoform 4 of Plasminogen activator inhibitor 1 RNA-binding protein OS=Homo sapiens GN=SERBP1 - [PAIRB_HUMAN]	7.75279	7.75	4	2	2	2
Q9H307	Pinin OS=Homo sapiens GN=PNN PE=1 SV=4 - [PININ_HUMAN]	7.6803	3.77	4	3	3	4
P61254	60S ribosomal protein L26 OS=Homo sapiens GN=RPL26 PE=1 SV=1 - [RL26_HUMAN]	7.60918	22.07	10	3	3	3
Q01804-2	Isoform 2 of OTU domain-containing protein 4 OS=Homo sapiens GN=OTUD4 - [OTUD4_HUMAN]	7.51836	5.71	4	1	1	2
Q6UY14	ADAMTS-like protein 4 OS=Homo sapiens GN=ADAMTSL4 PE=1 SV=2 - [ATL4_HUMAN]	7.49785	3.82	3	4	4	4
Q9HCD6-3	Isoform 3 of Protein TANC2 OS=Homo sapiens GN=TANC2 - [TANC2_HUMAN]	7.33906	1.54	4	1	1	2
E7EU24	Protein CBFA2T3 OS=Homo sapiens GN=CBFA2T3 PE=2 SV=2 - [E7EU24_HUMAN]	7.29474	4.72	6	4	4	4
O14545	TRAF-type zinc finger domain-containing protein 1 OS=Homo sapiens GN=TRAFD1 PE=1 SV=1 - [TRAD1_HUMAN]	7.28912	4.81	4	3	3	3
P26373	60S ribosomal protein L13 OS=Homo sapiens GN=RPL13 PE=1 SV=4 - [RL13_HUMAN]	7.25086	14.69	4	3	3	3
Q9NZI8	Insulin-like growth factor 2 mRNA-binding protein 1 OS=Homo sapiens GN=IGF2BP1 PE=1 SV=2 - [IF2B1_HUMAN]	7.21625	4.85	1	2	2	2
P50402	Emerin OS=Homo sapiens GN=EMD PE=1 SV=1 - [EMD_HUMAN]	6.92506	9.84	2	2	2	2
C9JZG1	Eukaryotic translation initiation factor 3 subunit B (Fragment) OS=Homo sapiens GN=EIF3B PE=2 SV=1 - [C9JZG1_HUMAN]	6.78685	6.95	3	2	2	2
F5H1I8	X-ray repair cross-complementing protein 6 OS=Homo sapiens GN=XRCC6 PE=2 SV=1 - [F5H1I8_HUMAN]	6.60768	4.2	4	2	2	2
Q08170	Serine/arginine-rich splicing factor 4 OS=Homo sapiens GN=SRSF4 PE=1 SV=2 - [SRSF4_HUMAN]	6.39791	6.48	6	3	3	3
P62269	40S ribosomal protein S18 OS=Homo sapiens GN=RPS18 PE=1 SV=3 - [RS18_HUMAN]	6.30074	12.5	2	2	2	2
B7Z2F4	T-complex protein 1 subunit delta OS=Homo sapiens GN=CCT4 PE=2 SV=1 - [B7Z2F4_HUMAN]	6.2097	6.17	4	2	2	2
Q07666-2	Isoform 2 of KH domain-containing, RNA-binding, signal transduction-associated protein 1 OS=Homo sapiens GN=KHDRBS1 - [KHDR1_HUMAN]	6.195	5.5	4	2	2	2
O60884	DnaJ homolog subfamily A member 2 OS=Homo sapiens GN=DNAJA2 PE=1 SV=1 - [DNJA2_HUMAN]	6.03787	6.8	2	2	2	2
B4DEV8	Proteasome subunit alpha type OS=Homo sapiens GN=PSMA1 PE=2 SV=1 - [B4DEV8_HUMAN]	5.94358	7.32	4	2	2	2
Q9Y3Y2-4	Isoform 3 of Chromatin target of PRMT1 protein OS=Homo sapiens GN=CHTOP - [CHTOP_HUMAN]	5.94128	6.44	3	1	1	2
Q5W0B1	RING finger protein 219 OS=Homo sapiens GN=RNF219 PE=1 SV=1 - [RN219_HUMAN]	5.82877	2.89	1	2	2	2
F5GZK5	T-complex protein 1 subunit eta OS=Homo sapiens GN=CCT7 PE=2 SV=1 - [F5GZK5_HUMAN]	5.78387	5.42	8	2	2	2
Q14677	Clathrin interactor 1 OS=Homo sapiens GN=CLINT1 PE=1 SV=1 - [EPN4_HUMAN]	5.7733	4.16	5	2	2	2
P62750	60S ribosomal protein L23a OS=Homo sapiens GN=RPL23A PE=1 SV=1 - [RL23A_HUMAN]	5.69769	15.38	6	2	2	2
Q96CS3	FAS-associated factor 2 OS=Homo sapiens GN=FAF2 PE=1 SV=2 - [FAF2_HUMAN]	5.58638	4.27	1	2	2	2
Q6N021	Methylcytosine dioxygenase TET2 OS=Homo sapiens GN=TET2 PE=1 SV=3 - [TET2_HUMAN]	5.55081	1	2	2	2	2
B4E241	Serine/arginine-rich-splicing factor 3 OS=Homo sapiens GN=SFRS3 PE=2 SV=1 - [B4E241_HUMAN]	5.54929	15.32	2	2	2	2
P42766	60S ribosomal protein L35 OS=Homo sapiens GN=RPL35 PE=1 SV=2 - [RL35_HUMAN]	5.49906	16.26	3	2	2	2
B4DP17	Cellular nucleic acid-binding protein OS=Homo sapiens GN=CNBP PE=2 SV=1 - [B4DP17_HUMAN]	5.47686	20.63	8	3	3	3
O00571-2	Isoform 2 of ATP-dependent RNA helicase DDX3X OS=Homo sapiens GN=DDX3X - [DDX3X_HUMAN]	5.43295	3.87	5	2	2	2
G3V192	Ferritin OS=Homo sapiens GN=FTH1 PE=3 SV=1 - [G3V192_HUMAN]	5.42987	16.99	5	2	2	2
H0YEN5	40S ribosomal protein S2 (Fragment) OS=Homo sapiens GN=RPS2 PE=2 SV=1 - [H0YEN5_HUMAN]	5.31124	10.26	3	2	2	2
M0QYL4	A-kinase anchor protein 8 OS=Homo sapiens GN=AKAP8 PE=4 SV=1 - [M0QYL4_HUMAN]	5.20226	6.04	2	1	1	1
H7C1C6	Translocon-associated protein subunit delta (Fragment) OS=Homo sapiens GN=SSR4 PE=4 SV=1 - [H7C1C6_HUMAN]	5.12705	18.33	3	2	2	2
Q96MU7-2	Isoform 2 of YTH domain-containing protein 1 OS=Homo sapiens GN=YTHDC1 - [YTDC1_HUMAN]	4.92584	3.39	3	2	2	2
M0R0F0	40S ribosomal protein S5 (Fragment) OS=Homo sapiens GN=RPS5 PE=4 SV=1 - [M0R0F0_HUMAN]	4.91608	12	4	3	3	3
Q86U42-2	Isoform 2 of Polyadenylate-binding protein 2 OS=Homo sapiens GN=PABPN1 - [PABP2_HUMAN]	4.89057	6.08	5	3	3	3
O75494-5	Isoform 5 of Serine/arginine-rich splicing factor 10 OS=Homo sapiens GN=SRSF10 - [SRS10_HUMAN]	4.86162	7.27	7	1	1	1
P38159-2	Isoform 2 of RNA-binding motif protein, X chromosome OS=Homo sapiens GN=RBMX - [RBMX_HUMAN]	4.81523	5.82	10	2	2	2
F5H0K8	Kinase suppressor of Ras 1 OS=Homo sapiens GN=KSR1 PE=2 SV=1 - [F5H0K8_HUMAN]	4.76433	3.31	7	2	2	2
J3QR09	Ribosomal protein L19 OS=Homo sapiens GN=RPL19 PE=3 SV=1 - [J3QR09_HUMAN]	4.74258	10.88	3	3	3	3
C9JXB8	60S ribosomal protein L24 OS=Homo sapiens GN=RPL24 PE=2 SV=1 - [C9JXB8_HUMAN]	4.67218	14.05	3	2	2	2
C9JHW1	PERQ amino acid-rich with GYF domain-containing protein 2 (Fragment) OS=Homo sapiens GN=GIGYF2 PE=2 SV=1 - [C9JHW1_HUMAN]	4.66738	1.94	16	2	2	2
P14866	Heterogeneous nuclear ribonucleoprotein L OS=Homo sapiens GN=HNRNPL PE=1 SV=2 - [HNRPL_HUMAN]	4.59737	4.24	4	2	2	2
J3QL05	Serine/arginine-rich-splicing factor 2 (Fragment) OS=Homo sapiens GN=SRSF2 PE=4 SV=1 - [J3QL05_HUMAN]	4.46666	8.46	4	1	1	1
Q5T6W5	Heterogeneous nuclear ribonucleoprotein K OS=Homo sapiens GN=HNRNPK PE=2 SV=1 - [Q5T6W5_HUMAN]	4.45393	6.54	6	3	3	3
E7EV56	Pericentriolar material 1 protein OS=Homo sapiens GN=PCM1 PE=2 SV=1 - [E7EV56_HUMAN]	4.45293	1.29	7	2	2	2
P81605	Dermcidin OS=Homo sapiens GN=DCD PE=1 SV=2 - [DCD_HUMAN]	4.4134	12.73	2	1	1	1
H7C3A1	Serrate RNA effector molecule homolog (Fragment) OS=Homo sapiens GN=SRRT PE=2 SV=1 - [H7C3A1_HUMAN]	4.31489	2.4	6	1	1	1
O15027-2	Isoform 2 of Protein transport protein Sec16A OS=Homo sapiens GN=SEC16A - [SC16A_HUMAN]	4.30937	1.41	8	3	3	3
Q5T8U3	60S ribosomal protein L7a (Fragment) OS=Homo sapiens GN=RPL7A PE=4 SV=1 - [Q5T8U3_HUMAN]	4.20063	4.71	2	1	1	2
O00425	Insulin-like growth factor 2 mRNA-binding protein 3 OS=Homo sapiens GN=IGF2BP3 PE=1 SV=2 - [IF2B3_HUMAN]	4.19732	3.28	2	2	2	2
P52597	Heterogeneous nuclear ribonucleoprotein F OS=Homo sapiens GN=HNRNPF PE=1 SV=3 - [HNRPF_HUMAN]	4.16914	3.86	1	1	1	1
Q13242	Serine/arginine-rich splicing factor 9 OS=Homo sapiens GN=SRSF9 PE=1 SV=1 - [SRSF9_HUMAN]	4.03558	5.43	1	1	1	1
H3BRN6	Zinc finger CCCH domain-containing protein 18 (Fragment) OS=Homo sapiens GN=ZC3H18 PE=2 SV=1 - [H3BRN6_HUMAN]	4.02043	17.33	4	1	1	1
Q5JR95	40S ribosomal protein S8 OS=Homo sapiens GN=RPS8 PE=4 SV=1 - [Q5JR95_HUMAN]	4.00533	6.91	2	1	1	1
Q9NR12-2	Isoform 2 of PDZ and LIM domain protein 7 OS=Homo sapiens GN=PDLIM7 - [PDLI7_HUMAN]	4.00092	3.07	2	1	1	1
B4DZI8	Coatomer protein complex, subunit beta 2 (Beta prime), isoform CRA_b OS=Homo sapiens GN=COPB2 PE=2 SV=1 - [B4DZI8_HUMAN]	3.97547	1.14	2	1	1	1
P43686-2	Isoform 2 of 26S protease regulatory subunit 6B OS=Homo sapiens GN=PSMC4 - [PRS6B_HUMAN]	3.97412	3.62	2	1	1	1
P61353	60S ribosomal protein L27 OS=Homo sapiens GN=RPL27 PE=1 SV=2 - [RL27_HUMAN]	3.94317	10.29	4	2	2	2
Q00839	Heterogeneous nuclear ribonucleoprotein U OS=Homo sapiens GN=HNRNPU PE=1 SV=6 - [HNRPU_HUMAN]	3.87412	2.91	1	1	1	1
Q15773	Myeloid leukemia factor 2 OS=Homo sapiens GN=MLF2 PE=1 SV=1 - [MLF2_HUMAN]	3.81318	7.66	2	2	2	2
F6UXX1	Heterogeneous nuclear ribonucleoprotein Q (Fragment) OS=Homo sapiens GN=SYNCRIP PE=2 SV=1 - [F6UXX1_HUMAN]	3.759	11.89	5	2	2	2
P47914	60S ribosomal protein L29 OS=Homo sapiens GN=RPL29 PE=1 SV=2 - [RL29_HUMAN]	3.72541	9.43	1	1	1	1
P13010	X-ray repair cross-complementing protein 5 OS=Homo sapiens GN=XRCC5 PE=1 SV=3 - [XRCC5_HUMAN]	3.70856	1.91	1	1	1	1
K7EP23	Splicing factor 3A subunit 2 (Fragment) OS=Homo sapiens GN=SF3A2 PE=4 SV=1 - [K7EP23_HUMAN]	3.70035	12.59	4	1	1	1
H3BM89	60S ribosomal protein L4 OS=Homo sapiens GN=RPL4 PE=4 SV=1 - [H3BM89_HUMAN]	3.68911	8.11	3	2	2	2
B4DQI6	Transformer-2 protein homolog alpha OS=Homo sapiens GN=TRA2A PE=2 SV=1 - [B4DQI6_HUMAN]	3.68284	12.22	4	1	2	2
P53985	Monocarboxylate transporter 1 OS=Homo sapiens GN=SLC16A1 PE=1 SV=3 - [MOT1_HUMAN]	3.6439	4.2	1	1	1	1
C9JW34	Replication factor C subunit 4 (Fragment) OS=Homo sapiens GN=RFC4 PE=2 SV=1 - [C9JW34_HUMAN]	3.63004	37.21	8	2	2	2
C9JXK0	Lamin-B receptor (Fragment) OS=Homo sapiens GN=LBR PE=2 SV=1 - [C9JXK0_HUMAN]	3.51037	5.16	2	1	1	1
K7EJT5	60S ribosomal protein L22 (Fragment) OS=Homo sapiens GN=RPL22 PE=4 SV=1 - [K7EJT5_HUMAN]	3.49218	27.66	7	1	1	1
Q3SY56	Transcription factor Sp6 OS=Homo sapiens GN=SP6 PE=1 SV=1 - [SP6_HUMAN]	3.48237	2.66	19	1	1	1
Q99959-2	Isoform 1 of Plakophilin-2 OS=Homo sapiens GN=PKP2 - [PKP2_HUMAN]	3.4628	1.67	2	2	2	2
K7ERG4	Small nuclear ribonucleoprotein Sm D2 OS=Homo sapiens GN=SNRPD2 PE=4 SV=1 - [K7ERG4_HUMAN]	3.43766	12.82	3	1	1	1
K7EPG2	Programmed cell death protein 5 OS=Homo sapiens GN=PDCD5 PE=4 SV=1 - [K7EPG2_HUMAN]	3.34845	32.5	5	1	1	1
Q96PK6	RNA-binding protein 14 OS=Homo sapiens GN=RBM14 PE=1 SV=2 - [RBM14_HUMAN]	3.30936	1.64	1	1	1	1
Q15365	Poly(rC)-binding protein 1 OS=Homo sapiens GN=PCBP1 PE=1 SV=2 - [PCBP1_HUMAN]	3.30386	3.09	1	1	1	1
H0YDD8	60S acidic ribosomal protein P2 (Fragment) OS=Homo sapiens GN=RPLP2 PE=4 SV=1 - [H0YDD8_HUMAN]	3.29725	13.04	2	1	1	1
H3BPJ8	NEDD4-like E3 ubiquitin-protein ligase WWP2 (Fragment) OS=Homo sapiens GN=WWP2 PE=2 SV=1 - [H3BPJ8_HUMAN]	3.26413	14.75	4	1	1	1
Q8N490-2	Isoform 2 of Probable hydrolase PNKD OS=Homo sapiens GN=PNKD - [PNKD_HUMAN]	3.25697	7.75	1	1	1	1
Q00013-2	Isoform 2 of 55 kDa erythrocyte membrane protein OS=Homo sapiens GN=MPP1 - [EM55_HUMAN]	3.23954	4.59	6	2	2	2
F5H7V7	NADH dehydrogenase [ubiquinone] 1 alpha subcomplex subunit 8 OS=Homo sapiens GN=NDUFA8 PE=2 SV=1 - [F5H7V7_HUMAN]	3.20392	11.72	2	1	1	1
O75688-3	Isoform Beta-X of Protein phosphatase 1B OS=Homo sapiens GN=PPM1B - [PPM1B_HUMAN]	3.19985	11.46	2	1	1	1
H0YL43	Reticulocalbin-2 (Fragment) OS=Homo sapiens GN=RCN2 PE=4 SV=1 - [H0YL43_HUMAN]	3.17871	5.16	3	1	1	1
D6RAW4	Mitochondrial inner membrane protein OS=Homo sapiens GN=IMMT PE=2 SV=1 - [D6RAW4_HUMAN]	3.13438	8.84	5	1	1	1
Q8WWM7-6	Isoform 6 of Ataxin-2-like protein OS=Homo sapiens GN=ATXN2L - [ATX2L_HUMAN]	3.11447	0.93	9	1	1	1
H0Y785	Ankyrin repeat and KH domain-containing protein 1 (Fragment) OS=Homo sapiens GN=ANKHD1 PE=4 SV=1 - [H0Y785_HUMAN]	3.09099	1.27	7	1	1	1
P10599-2	Isoform 2 of Thioredoxin OS=Homo sapiens GN=TXN - [THIO_HUMAN]	3.08532	10.59	2	1	1	1
A0FGR8-5	Isoform 5 of Extended synaptotagmin-2 OS=Homo sapiens GN=ESYT2 - [ESYT2_HUMAN]	3.04728	4.27	7	1	1	1
P62266	40S ribosomal protein S23 OS=Homo sapiens GN=RPS23 PE=1 SV=3 - [RS23_HUMAN]	3.04014	7.69	1	1	1	1
G5E9W3	Cleavage and polyadenylation specific factor 3, 73kDa, isoform CRA_b OS=Homo sapiens GN=CPSF3 PE=4 SV=1 - [G5E9W3_HUMAN]	3.03727	1.39	2	1	1	1
G3V2H6	Heterogeneous nuclear ribonucleoproteins C1/C2 (Fragment) OS=Homo sapiens GN=HNRNPC PE=2 SV=1 - [G3V2H6_HUMAN]	2.98826	22.22	18	1	1	1
H3BMH3	WD repeat-containing protein 59 (Fragment) OS=Homo sapiens GN=WDR59 PE=4 SV=1 - [H3BMH3_HUMAN]	2.91024	3.32	4	1	1	1
G3V1K1	Coiled-coil-helix-coiled-coil-helix domain containing 3, isoform CRA_b OS=Homo sapiens GN=CHCHD3 PE=4 SV=1 - [G3V1K1_HUMAN]	2.89773	6.52	4	1	1	1
Q86V81	THO complex subunit 4 OS=Homo sapiens GN=ALYREF PE=1 SV=3 - [THOC4_HUMAN]	2.88134	4.28	2	1	1	1
Q6DT37	Serine/threonine-protein kinase MRCK gamma OS=Homo sapiens GN=CDC42BPG PE=1 SV=2 - [MRCKG_HUMAN]	2.87467	1.03	1	1	1	1
Q15072	Zinc finger protein OZF OS=Homo sapiens GN=ZNF146 PE=1 SV=2 - [OZF_HUMAN]	2.87326	6.85	4	2	2	2
C9JUN4	Phosphoribosyl pyrophosphate synthase-associated protein 1 (Fragment) OS=Homo sapiens GN=PRPSAP1 PE=2 SV=1 - [C9JUN4_HUMAN]	2.87191	5.06	5	1	1	1
H3BR57	RNA-binding protein with serine-rich domain 1 (Fragment) OS=Homo sapiens GN=RNPS1 PE=2 SV=1 - [H3BR57_HUMAN]	2.86718	13.39	9	1	1	1
E5RHG8	Transcription elongation factor B polypeptide 1 (Fragment) OS=Homo sapiens GN=TCEB1 PE=2 SV=1 - [E5RHG8_HUMAN]	2.85681	11.24	4	1	1	1
O60814	Histone H2B type 1-K OS=Homo sapiens GN=HIST1H2BK PE=1 SV=3 - [H2B1K_HUMAN]	2.83575	5.56	18	1	1	1
C9J4M6	DNA-directed RNA polymerase OS=Homo sapiens GN=POLR2B PE=2 SV=2 - [C9J4M6_HUMAN]	2.83067	0.91	3	1	1	1
K7EQT2	ATP synthase subunit alpha, mitochondrial (Fragment) OS=Homo sapiens GN=ATP5A1 PE=4 SV=1 - [K7EQT2_HUMAN]	2.80685	6.13	8	1	1	1
P62851	40S ribosomal protein S25 OS=Homo sapiens GN=RPS25 PE=1 SV=1 - [RS25_HUMAN]	2.76819	7.2	1	1	1	1
H0Y721	CDK5 regulatory subunit-associated protein 1 (Fragment) OS=Homo sapiens GN=CDK5RAP1 PE=4 SV=1 - [H0Y721_HUMAN]	2.76386	3.91	5	1	1	1
M0R088	Serine/arginine repetitive matrix protein 1 (Fragment) OS=Homo sapiens GN=SRRM1 PE=4 SV=1 - [M0R088_HUMAN]	2.76066	1.76	5	1	1	1
Q08378-4	Isoform 3 of Golgin subfamily A member 3 OS=Homo sapiens GN=GOLGA3 - [GOGA3_HUMAN]	2.73832	0.79	3	1	1	1
H3BMQ8	Fructose-bisphosphate aldolase A (Fragment) OS=Homo sapiens GN=ALDOA PE=2 SV=1 - [H3BMQ8_HUMAN]	2.7377	10.71	7	1	1	1
O75400-2	Isoform 2 of Pre-mRNA-processing factor 40 homolog A OS=Homo sapiens GN=PRPF40A - [PR40A_HUMAN]	2.7173	1.29	3	1	1	1
E7EN20	E3 ubiquitin-protein ligase TRIM33 OS=Homo sapiens GN=TRIM33 PE=2 SV=1 - [E7EN20_HUMAN]	2.68744	1.58	4	1	1	1
Q6PCD5	E3 ubiquitin-protein ligase RFWD3 OS=Homo sapiens GN=RFWD3 PE=1 SV=3 - [RFWD3_HUMAN]	2.68594	1.68	1	1	1	1
E7EVX8	U4/U6 small nuclear ribonucleoprotein Prp31 OS=Homo sapiens GN=PRPF31 PE=2 SV=1 - [E7EVX8_HUMAN]	2.68077	2.23	2	1	1	1
F5GZ30	Gamma-enolase (Fragment) OS=Homo sapiens GN=ENO2 PE=2 SV=1 - [F5GZ30_HUMAN]	2.67977	12.5	1	1	1	1
Q9H0D6-2	Isoform 2 of 5'-3' exoribonuclease 2 OS=Homo sapiens GN=XRN2 - [XRN2_HUMAN]	2.67946	1.37	3	1	1	1
M0R0Q5	Zinc finger protein 414 (Fragment) OS=Homo sapiens GN=ZNF414 PE=4 SV=1 - [M0R0Q5_HUMAN]	2.67835	14.17	3	1	1	1
H7C419	Cleavage and polyadenylation-specificity factor subunit 4 (Fragment) OS=Homo sapiens GN=CPSF4 PE=4 SV=1 - [H7C419_HUMAN]	2.67211	4.66	2	1	1	1
C9J3N8	Heat shock protein beta-1 OS=Homo sapiens GN=HSPB1 PE=2 SV=1 - [C9J3N8_HUMAN]	2.6681	45.95	2	1	1	1
Q5SW79-2	Isoform 2 of Centrosomal protein of 170 kDa OS=Homo sapiens GN=CEP170 - [CE170_HUMAN]	2.66318	0.68	4	1	1	1
C9JN01	DnaJ homolog subfamily B member 6 (Fragment) OS=Homo sapiens GN=DNAJB6 PE=2 SV=1 - [C9JN01_HUMAN]	2.65872	17.78	11	1	1	1
G3V4X8	SNW domain-containing protein 1 OS=Homo sapiens GN=SNW1 PE=2 SV=1 - [G3V4X8_HUMAN]	2.65327	6.68	3	2	2	2
O60942-3	Isoform 3 of mRNA-capping enzyme OS=Homo sapiens GN=RNGTT - [MCE1_HUMAN]	2.62042	2.19	6	1	1	1
P17028	Zinc finger protein 24 OS=Homo sapiens GN=ZNF24 PE=1 SV=4 - [ZNF24_HUMAN]	2.60912	2.45	1	1	1	1
Q6P2Q9	Pre-mRNA-processing-splicing factor 8 OS=Homo sapiens GN=PRPF8 PE=1 SV=2 - [PRP8_HUMAN]	2.60582	0.47	1	1	1	1
Q16186	Proteasomal ubiquitin receptor ADRM1 OS=Homo sapiens GN=ADRM1 PE=1 SV=2 - [ADRM1_HUMAN]	2.59107	3.93	1	1	1	1
D6RD27	UDP-N-acetylglucosamine transferase subunit ALG13 homolog (Fragment) OS=Homo sapiens GN=ALG13 PE=2 SV=1 - [D6RD27_HUMAN]	2.58961	4.03	4	1	1	1
I3L172	Protein FAM195A OS=Homo sapiens GN=FAM195A PE=4 SV=1 - [I3L172_HUMAN]	2.5877	16.92	3	1	1	1
A8MU44	Protein Hook homolog 1 OS=Homo sapiens GN=HOOK1 PE=2 SV=2 - [A8MU44_HUMAN]	2.5827	2.33	2	1	1	1
H7BZW2	Centrosomal protein of 85 kDa (Fragment) OS=Homo sapiens GN=CEP85 PE=4 SV=1 - [H7BZW2_HUMAN]	2.57413	1.84	4	1	1	1
K7ESN5	ATP synthase subunit s-like protein (Fragment) OS=Homo sapiens GN=ATP5SL PE=4 SV=1 - [K7ESN5_HUMAN]	2.56609	11.88	11	1	1	1
Q7Z2W4-3	Isoform 3 of Zinc finger CCCH-type antiviral protein 1 OS=Homo sapiens GN=ZC3HAV1 - [ZCCHV_HUMAN]	2.53504	2.4	4	1	1	1
M0QYB4	Coiled-coil domain-containing protein 9 (Fragment) OS=Homo sapiens GN=CCDC9 PE=4 SV=1 - [M0QYB4_HUMAN]	2.48113	7.03	2	1	1	1
Q5SZU1	D-3-phosphoglycerate dehydrogenase OS=Homo sapiens GN=PHGDH PE=4 SV=1 - [Q5SZU1_HUMAN]	2.45908	2.2	2	1	1	1
I3L1T6	DnaJ homolog subfamily A member 3, mitochondrial (Fragment) OS=Homo sapiens GN=DNAJA3 PE=2 SV=1 - [I3L1T6_HUMAN]	2.44856	6.49	3	1	1	1
Q9Y6Y0	Influenza virus NS1A-binding protein OS=Homo sapiens GN=IVNS1ABP PE=1 SV=3 - [NS1BP_HUMAN]	2.43985	1.25	1	1	1	1
I3L2Z5	Myc-associated zinc finger protein (Fragment) OS=Homo sapiens GN=MAZ PE=2 SV=1 - [I3L2Z5_HUMAN]	2.43941	4.46	6	1	1	1
O75362	Zinc finger protein 217 OS=Homo sapiens GN=ZNF217 PE=1 SV=1 - [ZN217_HUMAN]	2.43298	1.53	1	1	1	1
M0R2I7	Heterogeneous nuclear ribonucleoprotein M (Fragment) OS=Homo sapiens GN=HNRNPM PE=4 SV=1 - [M0R2I7_HUMAN]	2.42957	7.48	5	1	1	1
Q9NZT1	Calmodulin-like protein 5 OS=Homo sapiens GN=CALML5 PE=1 SV=2 - [CALL5_HUMAN]	2.41779	6.16	1	1	1	1
Q9Y5Q9-2	Isoform 2 of General transcription factor 3C polypeptide 3 OS=Homo sapiens GN=GTF3C3 - [TF3C3_HUMAN]	2.41399	4.12	2	1	1	1
P49756	RNA-binding protein 25 OS=Homo sapiens GN=RBM25 PE=1 SV=3 - [RBM25_HUMAN]	2.40227	1.66	1	1	1	1
C9J2V2	NF-kappa-B essential modulator (Fragment) OS=Homo sapiens GN=IKBKG PE=2 SV=1 - [C9J2V2_HUMAN]	2.39372	5.13	8	1	1	1
A9UF05	BCR/ABL fusion protein isoform Y3 OS=Homo sapiens GN=BCR/ABL fusion PE=2 SV=1 - [A9UF05_HUMAN]	2.38998	2.57	3	1	1	1
O95163	Elongator complex protein 1 OS=Homo sapiens GN=IKBKAP PE=1 SV=3 - [ELP1_HUMAN]	2.3749	0.83	1	1	1	1
B4E1E9	Mitochondrial dicarboxylate carrier OS=Homo sapiens GN=SLC25A10 PE=2 SV=1 - [B4E1E9_HUMAN]	2.37274	4.51	4	1	1	1
Q99417	C-Myc-binding protein OS=Homo sapiens GN=MYCBP PE=1 SV=3 - [MYCBP_HUMAN]	2.36363	11.65	1	1	1	1
F8VSE7	Transcription factor E2F7 (Fragment) OS=Homo sapiens GN=E2F7 PE=2 SV=1 - [F8VSE7_HUMAN]	2.35879	1.73	4	1	1	1
H3BT13	Small nuclear ribonucleoprotein Sm D3 OS=Homo sapiens GN=SNRPD3 PE=4 SV=1 - [H3BT13_HUMAN]	2.35672	37.1	3	1	1	1
Q7Z591-4	Isoform 4 of AT-hook-containing transcription factor OS=Homo sapiens GN=AKNA - [AKNA_HUMAN]	2.34523	2.34	6	1	1	1
P08708	40S ribosomal protein S17 OS=Homo sapiens GN=RPS17 PE=1 SV=2 - [RS17_HUMAN]	2.33015	6.67	3	1	1	1
H7C3B5	Genetic suppressor element 1 (Fragment) OS=Homo sapiens GN=GSE1 PE=4 SV=1 - [H7C3B5_HUMAN]	2.3288	2.63	5	1	1	1
Q92974-3	Isoform 3 of Rho guanine nucleotide exchange factor 2 OS=Homo sapiens GN=ARHGEF2 - [ARHG2_HUMAN]	2.32542	0.84	4	1	1	1
Q14766	Latent-transforming growth factor beta-binding protein 1 OS=Homo sapiens GN=LTBP1 PE=1 SV=4 - [LTBP1_HUMAN]	2.32391	0.81	2	1	1	1
A2A3R5	40S ribosomal protein S6 OS=Homo sapiens GN=RPS6 PE=3 SV=1 - [A2A3R5_HUMAN]	2.32243	4.59	2	1	1	1
P62306	Small nuclear ribonucleoprotein F OS=Homo sapiens GN=SNRPF PE=1 SV=1 - [RUXF_HUMAN]	2.31967	15.12	1	1	1	1
Q15717	ELAV-like protein 1 OS=Homo sapiens GN=ELAVL1 PE=1 SV=2 - [ELAV1_HUMAN]	2.3166	3.37	2	1	1	1
Q8WVV4	Protein POF1B OS=Homo sapiens GN=POF1B PE=1 SV=3 - [POF1B_HUMAN]	2.29781	2.72	2	1	1	1
C9K0U8	Single-stranded DNA-binding protein (Fragment) OS=Homo sapiens GN=SSBP1 PE=3 SV=1 - [C9K0U8_HUMAN]	2.28037	6.61	3	1	1	1
Q9Y6W3	Calpain-7 OS=Homo sapiens GN=CAPN7 PE=1 SV=1 - [CAN7_HUMAN]	2.27607	1.35	1	1	1	1
P11441	Ubiquitin-like protein 4A OS=Homo sapiens GN=UBL4A PE=1 SV=1 - [UBL4A_HUMAN]	2.24214	5.73	2	1	1	1
Q9Y4W6	AFG3-like protein 2 OS=Homo sapiens GN=AFG3L2 PE=1 SV=2 - [AFG32_HUMAN]	2.23908	1	1	1	1	1
B7Z7H3	Zinc finger protein with KRAB and SCAN domains 4 OS=Homo sapiens GN=ZKSCAN4 PE=2 SV=1 - [B7Z7H3_HUMAN]	2.23567	3.85	2	1	1	1
J3KRJ2	Aurora kinase B (Fragment) OS=Homo sapiens GN=AURKB PE=4 SV=1 - [J3KRJ2_HUMAN]	2.2336	17.14	10	1	1	1
Q6PML9	Zinc transporter 9 OS=Homo sapiens GN=SLC30A9 PE=1 SV=1 - [ZNT9_HUMAN]	2.2191	1.58	1	1	1	1
P25398	40S ribosomal protein S12 OS=Homo sapiens GN=RPS12 PE=1 SV=3 - [RS12_HUMAN]	2.19591	11.36	1	1	1	1
B3KY17	Sarcoplasmic/endoplasmic reticulum calcium ATPase 1 OS=Homo sapiens GN=ATP2A1 PE=2 SV=1 - [B3KY17_HUMAN]	2.18394	0.92	16	1	1	1
E9PPH6	Exophilin-5 (Fragment) OS=Homo sapiens GN=EXPH5 PE=2 SV=1 - [E9PPH6_HUMAN]	2.18308	0.58	5	1	1	1
Q8IWJ2-3	Isoform 2 of GRIP and coiled-coil domain-containing protein 2 OS=Homo sapiens GN=GCC2 - [GCC2_HUMAN]	2.1808	15.56	1	1	1	1
Q9HAU0-3	Isoform 3 of Pleckstrin homology domain-containing family A member 5 OS=Homo sapiens GN=PLEKHA5 - [PKHA5_HUMAN]	2.15998	1.38	10	1	1	1
M0QYR1	U1 small nuclear ribonucleoprotein 70 kDa (Fragment) OS=Homo sapiens GN=SNRNP70 PE=4 SV=1 - [M0QYR1_HUMAN]	2.15922	9.57	4	1	1	1
H7C0U0	P-beta (Fragment) OS=Homo sapiens GN=PARL PE=4 SV=1 - [H7C0U0_HUMAN]	2.153	7.55	5	1	1	1
F5H2L3	DNA damage-binding protein 1 (Fragment) OS=Homo sapiens GN=DDB1 PE=2 SV=1 - [F5H2L3_HUMAN]	2.14764	5.45	3	1	1	1
E9PP36	60S ribosomal protein L8 OS=Homo sapiens GN=RPL8 PE=2 SV=1 - [E9PP36_HUMAN]	2.14259	5.41	5	1	1	1
P49792	E3 SUMO-protein ligase RanBP2 OS=Homo sapiens GN=RANBP2 PE=1 SV=2 - [RBP2_HUMAN]	2.13343	1.3	1	1	1	1
H7BY91	60S ribosomal protein L36a (Fragment) OS=Homo sapiens GN=RPL36A PE=4 SV=1 - [H7BY91_HUMAN]	2.13086	12.5	6	1	1	1
P68036-2	Isoform 2 of Ubiquitin-conjugating enzyme E2 L3 OS=Homo sapiens GN=UBE2L3 - [UB2L3_HUMAN]	2.12645	5.74	3	1	1	1
H0Y564	Anaphase-promoting complex subunit 1 (Fragment) OS=Homo sapiens GN=ANAPC1 PE=4 SV=1 - [H0Y564_HUMAN]	2.11637	0.76	2	1	1	1
Q9H4H8-2	Isoform 2 of Protein FAM83D OS=Homo sapiens GN=FAM83D - [FA83D_HUMAN]	2.08909	2.11	2	1	1	1
P25788-2	Isoform 2 of Proteasome subunit alpha type-3 OS=Homo sapiens GN=PSMA3 - [PSA3_HUMAN]	2.04374	3.23	2	1	1	1
F5H7K2	MAX gene-associated protein OS=Homo sapiens GN=MGA PE=4 SV=1 - [F5H7K2_HUMAN]	2.03613	0.46	3	1	1	1
P62273	40S ribosomal protein S29 OS=Homo sapiens GN=RPS29 PE=1 SV=2 - [RS29_HUMAN]	2.03322	32.14	2	2	2	2
Q92841-1	Isoform 2 of Probable ATP-dependent RNA helicase DDX17 OS=Homo sapiens GN=DDX17 - [DDX17_HUMAN]	2.00717	1.38	6	1	1	1
H3BSK8	E3 ubiquitin-protein ligase RBBP6 (Fragment) OS=Homo sapiens GN=RBBP6 PE=2 SV=1 - [H3BSK8_HUMAN]	2.00378	1.19	3	1	1	1
A6NLN1	Polypyrimidine tract binding protein 1, isoform CRA_e OS=Homo sapiens GN=PTBP1 PE=4 SV=3 - [A6NLN1_HUMAN]	1.99878	5.08	11	1	1	1
B5MCU2	La-related protein 4B (Fragment) OS=Homo sapiens GN=LARP4B PE=2 SV=2 - [B5MCU2_HUMAN]	1.95285	6.87	2	1	1	1
C9JSM2	Cytohesin-interacting protein (Fragment) OS=Homo sapiens GN=CYTIP PE=2 SV=1 - [C9JSM2_HUMAN]	1.93902	5.34	6	1	1	1
M0QXN5	Nuclear pore glycoprotein p62 OS=Homo sapiens GN=NUP62 PE=4 SV=1 - [M0QXN5_HUMAN]	1.93679	1.57	2	1	1	1
J3QL04	Tether-containing UBX domain for GLUT4 (Fragment) OS=Homo sapiens GN=ASPSCR1 PE=4 SV=1 - [J3QL04_HUMAN]	1.91175	3.91	7	1	1	1
D6R9B6	40S ribosomal protein S3a OS=Homo sapiens GN=RPS3A PE=4 SV=1 - [D6R9B6_HUMAN]	1.9113	5.52	8	1	1	1
H7C005	Coiled-coil domain-containing protein 138 (Fragment) OS=Homo sapiens GN=CCDC138 PE=4 SV=1 - [H7C005_HUMAN]	1.90596	2.84	3	1	1	1
E9PNU1	Nucleoside diphosphate kinase 7 OS=Homo sapiens GN=NME7 PE=2 SV=1 - [E9PNU1_HUMAN]	1.90236	3.13	4	1	1	1
P07477	Trypsin-1 OS=Homo sapiens GN=PRSS1 PE=1 SV=1 - [TRY1_HUMAN]	1.88895	3.24	10	1	1	1
P61313	60S ribosomal protein L15 OS=Homo sapiens GN=RPL15 PE=1 SV=2 - [RL15_HUMAN]	1.86116	3.43	1	1	1	1
Q8WWC4	Uncharacterized protein C2orf47, mitochondrial OS=Homo sapiens GN=C2orf47 PE=1 SV=1 - [CB047_HUMAN]	1.84747	3.09	1	1	1	1
H7C2I6	Interleukin-1 receptor-associated kinase 1 (Fragment) OS=Homo sapiens GN=IRAK1 PE=4 SV=1 - [H7C2I6_HUMAN]	1.84513	5.07	7	1	1	1
H0YJV7	Transcriptional repressor protein YY1 (Fragment) OS=Homo sapiens GN=YY1 PE=4 SV=1 - [H0YJV7_HUMAN]	1.83984	4.21	2	1	1	1
H0YH87	Ataxin-2 (Fragment) OS=Homo sapiens GN=ATXN2 PE=4 SV=1 - [H0YH87_HUMAN]	1.82201	2.29	7	2	2	2
O60299-2	Isoform 2 of ProSAP-interacting protein 1 OS=Homo sapiens GN=PROSAPIP1 - [PRIP1_HUMAN]	1.74016	1.91	2	1	1	1
B4DHY1	Heterogeneous nuclear ribonucleoprotein H3 OS=Homo sapiens GN=HNRNPH3 PE=2 SV=1 - [B4DHY1_HUMAN]	1.73687	5.46	3	1	1	1
Q5JV03	Ubiquitin-associated protein 2 OS=Homo sapiens GN=UBAP2 PE=2 SV=1 - [Q5JV03_HUMAN]	1.73681	3.35	4	1	1	1
H7C314	Src substrate cortactin (Fragment) OS=Homo sapiens GN=CTTN PE=4 SV=1 - [H7C314_HUMAN]	1.73369	4.48	4	1	1	1
K7ENG2	Splicing factor U2AF 65 kDa subunit OS=Homo sapiens GN=U2AF2 PE=4 SV=1 - [K7ENG2_HUMAN]	1.72721	2.93	3	1	1	1
Q9P2I0	Cleavage and polyadenylation specificity factor subunit 2 OS=Homo sapiens GN=CPSF2 PE=1 SV=2 - [CPSF2_HUMAN]	1.71483	1.02	1	1	1	1
F6TC96	Large proline-rich protein BAG6 (Fragment) OS=Homo sapiens GN=BAG6 PE=4 SV=1 - [F6TC96_HUMAN]	1.70612	4.43	19	1	1	1
Q14315-2	Isoform 2 of Filamin-C OS=Homo sapiens GN=FLNC - [FLNC_HUMAN]	1.69642	0.3	2	1	1	1
E5RIU6	Cyclin-dependent kinase 1 (Fragment) OS=Homo sapiens GN=CDK1 PE=2 SV=1 - [E5RIU6_HUMAN]	1.66245	5.29	3	1	1	1
B5MC98	Prolactin regulatory element-binding protein OS=Homo sapiens GN=PREB PE=2 SV=1 - [B5MC98_HUMAN]	0	3.62	2	1	1	1
B7Z8Q5	Hyaluronan-binding protein 2 50 kDa heavy chain OS=Homo sapiens GN=HABP2 PE=2 SV=1 - [B7Z8Q5_HUMAN]	0	18.57	3	1	1	1
C9JR56	DNA-binding protein SATB2 OS=Homo sapiens GN=SATB2 PE=2 SV=1 - [C9JR56_HUMAN]	0	1.34	2	1	1	1
E7ENC1	Propionyl-CoA carboxylase beta chain, mitochondrial OS=Homo sapiens GN=PCCB PE=2 SV=1 - [E7ENC1_HUMAN]	0	3.63	11	1	1	1
F5H2A7	Prefoldin subunit 3 OS=Homo sapiens GN=VBP1 PE=2 SV=1 - [F5H2A7_HUMAN]	0	5.73	2	1	1	1
F8VVM9	Protein PRRC2A OS=Homo sapiens GN=PRRC2A PE=4 SV=1 - [F8VVM9_HUMAN]	0	0.72	14	1	1	1
H7C477	THO complex subunit 2 (Fragment) OS=Homo sapiens GN=THOC2 PE=4 SV=1 - [H7C477_HUMAN]	0	7.88	4	1	1	1
K7EPX1	Zinc finger protein 471 (Fragment) OS=Homo sapiens GN=ZNF471 PE=4 SV=1 - [K7EPX1_HUMAN]	0	26.32	3	1	1	1
O15235	28S ribosomal protein S12, mitochondrial OS=Homo sapiens GN=MRPS12 PE=1 SV=1 - [RT12_HUMAN]	0	7.97	1	1	1	1
O60563	Cyclin-T1 OS=Homo sapiens GN=CCNT1 PE=1 SV=1 - [CCNT1_HUMAN]	0	1.52	1	1	1	1
P21580	Tumor necrosis factor alpha-induced protein 3 OS=Homo sapiens GN=TNFAIP3 PE=1 SV=1 - [TNAP3_HUMAN]	0	1.52	1	1	1	1
P49207	60S ribosomal protein L34 OS=Homo sapiens GN=RPL34 PE=1 SV=3 - [RL34_HUMAN]	0	7.69	1	1	1	1
P62891	60S ribosomal protein L39 OS=Homo sapiens GN=RPL39 PE=2 SV=2 - [RL39_HUMAN]	0	19.61	2	1	1	1
Q5T0C7	SCL-interrupting locus protein (Fragment) OS=Homo sapiens GN=STIL PE=4 SV=1 - [Q5T0C7_HUMAN]	0	0.87	4	1	1	1
Q9UJN7	Zinc finger protein 391 OS=Homo sapiens GN=ZNF391 PE=2 SV=2 - [ZN391_HUMAN]	0	2.51	1	1	1	1

## Sheet: HOIP(C885S)-moTAP
Table S1 Related to Figure 1A: HOIP-deficient K562 cells were reconstituted with TAP-tagged HOIP-WT, enzymatically inactive HOIP-C885S or empty vector. HOIP-containing complexes were purified and analyzed by mass spectrometry.
Accession	Description	Score	Coverage	# Proteins	# Unique Peptides	# Peptides	# PSMs
Q96EP0	E3 ubiquitin-protein ligase RNF31 OS=Homo sapiens GN=RNF31 PE=1 SV=1 - [RNF31_HUMAN]	1618.99	90.86	15	128	128	345
P55072	Transitional endoplasmic reticulum ATPase OS=Homo sapiens GN=VCP PE=1 SV=4 - [TERA_HUMAN]	680.9	83	3	81	81	134
F8VW92	Tubulin beta chain OS=Homo sapiens GN=TUBB PE=2 SV=1 - [F8VW92_HUMAN]	378.834	81.15	21	4	32	90
P68371	Tubulin beta-4B chain OS=Homo sapiens GN=TUBB4B PE=1 SV=1 - [TBB4B_HUMAN]	376.74	85.39	15	5	32	88
Q9BYM8	RanBP-type and C3HC4-type zinc finger-containing protein 1 OS=Homo sapiens GN=RBCK1 PE=1 SV=2 - [HOIL1_HUMAN]	352.083	92.16	7	27	52	80
Q9BQE3	Tubulin alpha-1C chain OS=Homo sapiens GN=TUBA1C PE=1 SV=1 - [TBA1C_HUMAN]	339.368	93.1	18	18	37	68
F5H265	Polyubiquitin-C (Fragment) OS=Homo sapiens GN=UBC PE=2 SV=1 - [F5H265_HUMAN]	294.615	88.59	28	3	11	72
M0R2S1	Ubiquitin-60S ribosomal protein L40 (Fragment) OS=Homo sapiens GN=UBA52 PE=4 SV=1 - [M0R2S1_HUMAN]	261.747	36.23	4	1	9	66
A8MUB1	Tubulin alpha-4A chain OS=Homo sapiens GN=TUBA4A PE=2 SV=1 - [A8MUB1_HUMAN]	247.571	65.13	10	5	24	53
Q96BN8	Protein FAM105B OS=Homo sapiens GN=FAM105B PE=1 SV=3 - [F105B_HUMAN]	232.777	82.39	4	35	35	55
Q9NVI7-2	Isoform 2 of ATPase family AAA domain-containing protein 3A OS=Homo sapiens GN=ATAD3A - [ATD3A_HUMAN]	223.766	71.33	9	15	47	57
P10809	60 kDa heat shock protein, mitochondrial OS=Homo sapiens GN=HSPD1 PE=1 SV=2 - [CH60_HUMAN]	217.247	69.28	8	37	37	49
Q9H0F6	Sharpin OS=Homo sapiens GN=SHARPIN PE=1 SV=1 - [SHRPN_HUMAN]	199.045	65.37	3	18	18	41
P08238	Heat shock protein HSP 90-beta OS=Homo sapiens GN=HSP90AB1 PE=1 SV=4 - [HS90B_HUMAN]	198.204	45.17	11	25	37	49
B4DML5	RanBP-type and C3HC4-type zinc finger-containing protein 1 OS=Homo sapiens GN=RBCK1 PE=2 SV=1 - [B4DML5_HUMAN]	193.792	98.53	5	1	26	40
P68104	Elongation factor 1-alpha 1 OS=Homo sapiens GN=EEF1A1 PE=1 SV=1 - [EF1A1_HUMAN]	189.955	69.05	5	23	23	39
P11142	Heat shock cognate 71 kDa protein OS=Homo sapiens GN=HSPA8 PE=1 SV=1 - [HSP7C_HUMAN]	189.736	58.82	18	27	36	48
Q9BX69	Caspase recruitment domain-containing protein 6 OS=Homo sapiens GN=CARD6 PE=2 SV=2 - [CARD6_HUMAN]	153.443	37.51	1	30	30	37
Q16630-2	Isoform 2 of Cleavage and polyadenylation specificity factor subunit 6 OS=Homo sapiens GN=CPSF6 - [CPSF6_HUMAN]	151.783	35.2	5	24	24	35
Q5T9A4	ATPase family AAA domain-containing protein 3B OS=Homo sapiens GN=ATAD3B PE=1 SV=1 - [ATD3B_HUMAN]	150.553	43.52	4	1	33	40
Q9UM82	Spermatogenesis-associated protein 2 OS=Homo sapiens GN=SPATA2 PE=1 SV=2 - [SPAT2_HUMAN]	143.712	62.5	1	7	28	36
P05787	Keratin, type II cytoskeletal 8 OS=Homo sapiens GN=KRT8 PE=1 SV=7 - [K2C8_HUMAN]	138.063	54.24	44	25	31	37
O43318-2	Isoform 1A of Mitogen-activated protein kinase kinase kinase 7 OS=Homo sapiens GN=MAP3K7 - [M3K7_HUMAN]	136.227	49.57	5	27	27	39
Q13509	Tubulin beta-3 chain OS=Homo sapiens GN=TUBB3 PE=1 SV=2 - [TBB3_HUMAN]	135.472	32	11	1	16	34
P05141	ADP/ATP translocase 2 OS=Homo sapiens GN=SLC25A5 PE=1 SV=7 - [ADT2_HUMAN]	134.69	67.11	2	10	27	34
Q15750	TGF-beta-activated kinase 1 and MAP3K7-binding protein 1 OS=Homo sapiens GN=TAB1 PE=1 SV=1 - [TAB1_HUMAN]	131.558	63.89	2	21	21	26
Q12933-3	Isoform 3 of TNF receptor-associated factor 2 OS=Homo sapiens GN=TRAF2 - [TRAF2_HUMAN]	121.022	45.1	8	25	25	32
P38646	Stress-70 protein, mitochondrial OS=Homo sapiens GN=HSPA9 PE=1 SV=2 - [GRP75_HUMAN]	117.838	42.71	5	26	26	32
F5H3K3	Spermatogenesis-associated protein 2 OS=Homo sapiens GN=SPATA2 PE=2 SV=1 - [F5H3K3_HUMAN]	117.528	63.97	1	1	22	29
Q9ULX6	A-kinase anchor protein 8-like OS=Homo sapiens GN=AKAP8L PE=1 SV=3 - [AKP8L_HUMAN]	117.103	33.59	5	23	23	31
J3QT39	Coiled-coil domain-containing protein 14 (Fragment) OS=Homo sapiens GN=CCDC14 PE=4 SV=1 - [J3QT39_HUMAN]	111.113	31.58	10	2	30	32
P35658-2	Isoform 2 of Nuclear pore complex protein Nup214 OS=Homo sapiens GN=NUP214 - [NU214_HUMAN]	110.286	17.56	10	25	25	27
Q49A88-6	Isoform 6 of Coiled-coil domain-containing protein 14 OS=Homo sapiens GN=CCDC14 - [CCD14_HUMAN]	108.935	32.02	8	1	29	31
P12236	ADP/ATP translocase 3 OS=Homo sapiens GN=SLC25A6 PE=1 SV=4 - [ADT3_HUMAN]	108.43	68.79	3	8	27	32
P08107	Heat shock 70 kDa protein 1A/1B OS=Homo sapiens GN=HSPA1A PE=1 SV=5 - [HSP71_HUMAN]	106.826	39.16	8	16	24	28
P11021	78 kDa glucose-regulated protein OS=Homo sapiens GN=HSPA5 PE=1 SV=2 - [GRP78_HUMAN]	106.009	43.43	2	20	22	25
P04264	Keratin, type II cytoskeletal 1 OS=Homo sapiens GN=KRT1 PE=1 SV=6 - [K2C1_HUMAN]	101.856	36.18	1	17	21	25
P05783	Keratin, type I cytoskeletal 18 OS=Homo sapiens GN=KRT18 PE=1 SV=2 - [K1C18_HUMAN]	101.444	73.49	2	22	23	25
P17858	6-phosphofructokinase, liver type OS=Homo sapiens GN=PFKL PE=1 SV=6 - [K6PL_HUMAN]	101.383	29.36	2	15	17	21
Q9NQC7-2	Isoform 2 of Ubiquitin carboxyl-terminal hydrolase CYLD OS=Homo sapiens GN=CYLD - [CYLD_HUMAN]	99.7229	32.11	9	25	25	26
Q9UJS0	Calcium-binding mitochondrial carrier protein Aralar2 OS=Homo sapiens GN=SLC25A13 PE=1 SV=2 - [CMC2_HUMAN]	99.1974	43.26	3	15	22	24
Q9NYJ8	TGF-beta-activated kinase 1 and MAP3K7-binding protein 2 OS=Homo sapiens GN=TAB2 PE=1 SV=1 - [TAB2_HUMAN]	95.4405	35.21	3	15	16	21
Q13490	Baculoviral IAP repeat-containing protein 2 OS=Homo sapiens GN=BIRC2 PE=1 SV=2 - [BIRC2_HUMAN]	94.1549	43.53	10	24	24	27
Q9Y2W1	Thyroid hormone receptor-associated protein 3 OS=Homo sapiens GN=THRAP3 PE=1 SV=2 - [TR150_HUMAN]	93.4603	25.86	1	20	20	24
O14744	Protein arginine N-methyltransferase 5 OS=Homo sapiens GN=PRMT5 PE=1 SV=4 - [ANM5_HUMAN]	91.4899	34.85	18	20	20	23
Q00325-2	Isoform B of Phosphate carrier protein, mitochondrial OS=Homo sapiens GN=SLC25A3 - [MPCP_HUMAN]	89.7319	53.74	6	21	21	23
P78371	T-complex protein 1 subunit beta OS=Homo sapiens GN=CCT2 PE=1 SV=4 - [TCPB_HUMAN]	88.0738	42.8	4	19	19	21
P48643	T-complex protein 1 subunit epsilon OS=Homo sapiens GN=CCT5 PE=1 SV=1 - [TCPE_HUMAN]	86.8429	42.14	7	21	21	21
Q9C0C7-4	Isoform 4 of Activating molecule in BECN1-regulated autophagy protein 1 OS=Homo sapiens GN=AMBRA1 - [AMRA1_HUMAN]	82.358	20.7	7	19	19	20
P07900	Heat shock protein HSP 90-alpha OS=Homo sapiens GN=HSP90AA1 PE=1 SV=5 - [HS90A_HUMAN]	81.4996	25.55	8	6	19	23
P50990	T-complex protein 1 subunit theta OS=Homo sapiens GN=CCT8 PE=1 SV=4 - [TCPQ_HUMAN]	80.7638	44.71	5	16	16	18
E7EQV3	Polyadenylate-binding protein 1 OS=Homo sapiens GN=PABPC1 PE=2 SV=1 - [E7EQV3_HUMAN]	78.6151	36.89	25	17	21	22
F8VPD4	CAD protein OS=Homo sapiens GN=CAD PE=2 SV=1 - [F8VPD4_HUMAN]	76.6577	11.79	5	19	19	20
Q8N5C8-2	Isoform 2 of TGF-beta-activated kinase 1 and MAP3K7-binding protein 3 OS=Homo sapiens GN=TAB3 - [TAB3_HUMAN]	74.3724	27.49	4	12	13	18
P12235	ADP/ATP translocase 1 OS=Homo sapiens GN=SLC25A4 PE=1 SV=4 - [ADT1_HUMAN]	73.6405	39.26	2	2	18	21
P08670	Vimentin OS=Homo sapiens GN=VIM PE=1 SV=4 - [VIME_HUMAN]	71.36	48.07	22	15	18	20
P53007	Tricarboxylate transport protein, mitochondrial OS=Homo sapiens GN=SLC25A1 PE=1 SV=2 - [TXTP_HUMAN]	70.3354	35.69	2	15	15	22
P17987	T-complex protein 1 subunit alpha OS=Homo sapiens GN=TCP1 PE=1 SV=1 - [TCPA_HUMAN]	70.0517	42.09	11	18	18	19
Q9BQA1	Methylosome protein 50 OS=Homo sapiens GN=WDR77 PE=1 SV=1 - [MEP50_HUMAN]	68.7515	59.36	3	8	8	11
Q9BUF5	Tubulin beta-6 chain OS=Homo sapiens GN=TUBB6 PE=1 SV=1 - [TBB6_HUMAN]	68.1574	31.17	11	3	9	19
A6PVJ7	RanBP-type and C3HC4-type zinc finger-containing protein 1 (Fragment) OS=Homo sapiens GN=RBCK1 PE=2 SV=1 - [A6PVJ7_HUMAN]	64.855	86.32	1	1	7	12
P08727	Keratin, type I cytoskeletal 19 OS=Homo sapiens GN=KRT19 PE=1 SV=4 - [K1C19_HUMAN]	61.1359	42.75	11	13	14	17
Q06830	Peroxiredoxin-1 OS=Homo sapiens GN=PRDX1 PE=1 SV=1 - [PRDX1_HUMAN]	60.1105	66.33	3	11	12	15
P49411	Elongation factor Tu, mitochondrial OS=Homo sapiens GN=TUFM PE=1 SV=2 - [EFTU_HUMAN]	58.2755	28.76	2	10	10	13
P31689	DnaJ homolog subfamily A member 1 OS=Homo sapiens GN=DNAJA1 PE=1 SV=2 - [DNJA1_HUMAN]	58.0361	28.97	2	10	10	14
P23396	40S ribosomal protein S3 OS=Homo sapiens GN=RPS3 PE=1 SV=2 - [RS3_HUMAN]	57.9432	79.01	15	16	16	16
O43809	Cleavage and polyadenylation specificity factor subunit 5 OS=Homo sapiens GN=NUDT21 PE=1 SV=1 - [CPSF5_HUMAN]	57.2801	70.93	3	9	9	11
P49368	T-complex protein 1 subunit gamma OS=Homo sapiens GN=CCT3 PE=1 SV=4 - [TCPG_HUMAN]	56.1991	29.17	9	16	16	17
P52732	Kinesin-like protein KIF11 OS=Homo sapiens GN=KIF11 PE=1 SV=2 - [KIF11_HUMAN]	55.4703	18.94	1	17	17	17
Q16531	DNA damage-binding protein 1 OS=Homo sapiens GN=DDB1 PE=1 SV=1 - [DDB1_HUMAN]	54.1437	15.79	17	13	13	14
O75638-2	Isoform LAGE-1A of Cancer/testis antigen 2 OS=Homo sapiens GN=CTAG2 - [CTAG2_HUMAN]	51.6427	35	2	7	7	10
Q9UQ35	Serine/arginine repetitive matrix protein 2 OS=Homo sapiens GN=SRRM2 PE=1 SV=2 - [SRRM2_HUMAN]	50.4205	6.72	6	15	15	17
P23588	Eukaryotic translation initiation factor 4B OS=Homo sapiens GN=EIF4B PE=1 SV=2 - [IF4B_HUMAN]	49.9281	22.42	9	11	11	15
E9PK09	Bcl-2-associated transcription factor 1 (Fragment) OS=Homo sapiens GN=BCLAF1 PE=2 SV=1 - [E9PK09_HUMAN]	47.6412	19.01	10	13	13	14
P27348	14-3-3 protein theta OS=Homo sapiens GN=YWHAQ PE=1 SV=1 - [1433T_HUMAN]	47.5422	42.86	3	8	11	13
B3KR64	Calcium-binding mitochondrial carrier protein Aralar1 OS=Homo sapiens GN=SLC25A12 PE=2 SV=1 - [B3KR64_HUMAN]	43.0716	19.61	2	3	11	12
Q6PJI9	WD repeat-containing protein 59 OS=Homo sapiens GN=WDR59 PE=1 SV=2 - [WDR59_HUMAN]	42.8485	13.04	6	10	10	11
Q9Y446	Plakophilin-3 OS=Homo sapiens GN=PKP3 PE=1 SV=1 - [PKP3_HUMAN]	42.2873	18.7	6	11	11	11
Q9BXL5	Hemogen OS=Homo sapiens GN=HEMGN PE=1 SV=1 - [HEMGN_HUMAN]	42.1002	27.48	1	10	10	11
O60884	DnaJ homolog subfamily A member 2 OS=Homo sapiens GN=DNAJA2 PE=1 SV=1 - [DNJA2_HUMAN]	41.4956	24.03	3	10	10	12
Q00013-3	Isoform 3 of 55 kDa erythrocyte membrane protein OS=Homo sapiens GN=MPP1 - [EM55_HUMAN]	41.4445	33.18	9	10	10	10
B4DPJ8	T-complex protein 1 subunit zeta OS=Homo sapiens GN=CCT6A PE=2 SV=1 - [B4DPJ8_HUMAN]	41.4417	24.8	3	10	10	11
Q6UY14	ADAMTS-like protein 4 OS=Homo sapiens GN=ADAMTSL4 PE=1 SV=2 - [ATL4_HUMAN]	39.4096	12.66	3	10	10	12
P60709	Actin, cytoplasmic 1 OS=Homo sapiens GN=ACTB PE=1 SV=1 - [ACTB_HUMAN]	38.4264	37.07	24	4	10	10
P42677	40S ribosomal protein S27 OS=Homo sapiens GN=RPS27 PE=1 SV=3 - [RS27_HUMAN]	38.271	45.24	3	2	7	10
P06748	Nucleophosmin OS=Homo sapiens GN=NPM1 PE=1 SV=2 - [NPM_HUMAN]	38.066	31.97	4	10	10	10
Q13573	SNW domain-containing protein 1 OS=Homo sapiens GN=SNW1 PE=1 SV=1 - [SNW1_HUMAN]	37.6249	28.36	4	12	12	12
P13645	Keratin, type I cytoskeletal 10 OS=Homo sapiens GN=KRT10 PE=1 SV=6 - [K1C10_HUMAN]	37.2589	18.66	1	8	8	10
O75081	Protein CBFA2T3 OS=Homo sapiens GN=CBFA2T3 PE=1 SV=2 - [MTG16_HUMAN]	36.9663	13.78	19	11	11	12
Q96L92-3	Isoform 2 of Sorting nexin-27 OS=Homo sapiens GN=SNX27 - [SNX27_HUMAN]	36.7157	22.35	4	10	10	10
E9PCY7	Heterogeneous nuclear ribonucleoprotein H OS=Homo sapiens GN=HNRNPH1 PE=2 SV=1 - [E9PCY7_HUMAN]	36.4144	26.34	24	7	7	8
O75688	Protein phosphatase 1B OS=Homo sapiens GN=PPM1B PE=1 SV=1 - [PPM1B_HUMAN]	35.8468	22.76	7	9	9	10
F5GZK5	T-complex protein 1 subunit eta OS=Homo sapiens GN=CCT7 PE=2 SV=1 - [F5GZK5_HUMAN]	35.8022	19.86	8	8	8	9
P35527	Keratin, type I cytoskeletal 9 OS=Homo sapiens GN=KRT9 PE=1 SV=3 - [K1C9_HUMAN]	35.7019	18.94	2	9	9	9
P62829	60S ribosomal protein L23 OS=Homo sapiens GN=RPL23 PE=1 SV=1 - [RL23_HUMAN]	35.1794	53.57	5	6	6	7
P62995-3	Isoform 3 of Transformer-2 protein homolog beta OS=Homo sapiens GN=TRA2B - [TRA2B_HUMAN]	35.0896	41.49	4	9	9	10
P84090	Enhancer of rudimentary homolog OS=Homo sapiens GN=ERH PE=1 SV=1 - [ERH_HUMAN]	34.3339	71.15	2	6	6	7
P61247	40S ribosomal protein S3a OS=Homo sapiens GN=RPS3A PE=1 SV=2 - [RS3A_HUMAN]	34.1744	38.64	13	9	9	11
P50991-2	Isoform 2 of T-complex protein 1 subunit delta OS=Homo sapiens GN=CCT4 - [TCPD_HUMAN]	33.5868	20.63	4	9	9	9
Q71UM5	40S ribosomal protein S27-like OS=Homo sapiens GN=RPS27L PE=1 SV=3 - [RS27L_HUMAN]	33.5702	44.05	4	1	6	9
Q15208	Serine/threonine-protein kinase 38 OS=Homo sapiens GN=STK38 PE=1 SV=1 - [STK38_HUMAN]	33.5004	21.29	3	9	9	10
Q16629-4	Isoform 4 of Serine/arginine-rich splicing factor 7 OS=Homo sapiens GN=SRSF7 - [SRSF7_HUMAN]	33.3763	36.73	7	8	8	9
O43852	Calumenin OS=Homo sapiens GN=CALU PE=1 SV=2 - [CALU_HUMAN]	33.3062	19.37	16	7	7	8
Q6UXV4	Apolipoprotein O-like OS=Homo sapiens GN=APOOL PE=1 SV=1 - [APOOL_HUMAN]	33.1289	32.84	1	7	7	10
O95816	BAG family molecular chaperone regulator 2 OS=Homo sapiens GN=BAG2 PE=1 SV=1 - [BAG2_HUMAN]	33.0631	49.29	3	8	8	8
P25054-2	Isoform Short of Adenomatous polyposis coli protein OS=Homo sapiens GN=APC - [APC_HUMAN]	32.9243	4.27	5	9	9	10
E7EUY0	DNA-dependent protein kinase catalytic subunit OS=Homo sapiens GN=PRKDC PE=2 SV=1 - [E7EUY0_HUMAN]	32.5383	2.54	3	10	10	10
Q9C0F1	Centrosomal protein of 44 kDa OS=Homo sapiens GN=CEP44 PE=1 SV=2 - [CEP44_HUMAN]	32.4315	30.26	5	9	9	9
F5H4Z3	Proteasome inhibitor PI31 subunit OS=Homo sapiens GN=PSMF1 PE=2 SV=1 - [F5H4Z3_HUMAN]	31.6372	30.86	6	3	3	7
Q13263	Transcription intermediary factor 1-beta OS=Homo sapiens GN=TRIM28 PE=1 SV=5 - [TIF1B_HUMAN]	31.3915	13.05	5	10	10	10
P60891	Ribose-phosphate pyrophosphokinase 1 OS=Homo sapiens GN=PRPS1 PE=1 SV=2 - [PRPS1_HUMAN]	31.2609	27.99	11	6	6	7
P50402	Emerin OS=Homo sapiens GN=EMD PE=1 SV=1 - [EMD_HUMAN]	30.6278	26.77	2	7	7	8
Q6P2H3-2	Isoform 2 of Centrosomal protein of 85 kDa OS=Homo sapiens GN=CEP85 - [CEP85_HUMAN]	30.4144	12.88	5	8	8	8
F5H669	Cleavage and polyadenylation-specificity factor subunit 7 (Fragment) OS=Homo sapiens GN=CPSF7 PE=2 SV=1 - [F5H669_HUMAN]	30.2796	20.59	9	7	7	8
P25205	DNA replication licensing factor MCM3 OS=Homo sapiens GN=MCM3 PE=1 SV=3 - [MCM3_HUMAN]	29.2599	9.9	4	10	10	10
Q8WWM7-6	Isoform 6 of Ataxin-2-like protein OS=Homo sapiens GN=ATXN2L - [ATX2L_HUMAN]	29.049	8.26	13	7	7	8
Q9BRS2	Serine/threonine-protein kinase RIO1 OS=Homo sapiens GN=RIOK1 PE=1 SV=2 - [RIOK1_HUMAN]	28.2848	16.37	1	6	6	7
P63244	Guanine nucleotide-binding protein subunit beta-2-like 1 OS=Homo sapiens GN=GNB2L1 PE=1 SV=3 - [GBLP_HUMAN]	27.3038	25.87	20	7	7	8
Q6N021	Methylcytosine dioxygenase TET2 OS=Homo sapiens GN=TET2 PE=1 SV=3 - [TET2_HUMAN]	27.1799	4.85	5	7	7	8
Q15365	Poly(rC)-binding protein 1 OS=Homo sapiens GN=PCBP1 PE=1 SV=2 - [PCBP1_HUMAN]	26.9827	29.49	9	5	7	7
Q9UKF6	Cleavage and polyadenylation specificity factor subunit 3 OS=Homo sapiens GN=CPSF3 PE=1 SV=1 - [CPSF3_HUMAN]	26.7676	13.45	2	6	6	6
H0YN18	Proteasome subunit alpha type-4 OS=Homo sapiens GN=PSMA4 PE=2 SV=1 - [H0YN18_HUMAN]	26.5448	32.61	12	6	6	7
B1ANR0	Poly(A) binding protein, cytoplasmic 4 (Inducible form), isoform CRA_e OS=Homo sapiens GN=PABPC4 PE=4 SV=1 - [B1ANR0_HUMAN]	26.503	18.86	12	6	10	10
Q9NR28-2	Isoform 2 of Diablo homolog, mitochondrial OS=Homo sapiens GN=DIABLO - [DBLOH_HUMAN]	26.2678	51.08	11	7	7	7
Q96HS1-2	Isoform 2 of Serine/threonine-protein phosphatase PGAM5, mitochondrial OS=Homo sapiens GN=PGAM5 - [PGAM5_HUMAN]	26.1393	29.8	3	7	7	7
Q07955	Serine/arginine-rich splicing factor 1 OS=Homo sapiens GN=SRSF1 PE=1 SV=2 - [SRSF1_HUMAN]	25.7836	23.79	7	6	7	8
Q9P270	SLAIN motif-containing protein 2 OS=Homo sapiens GN=SLAIN2 PE=1 SV=2 - [SLAI2_HUMAN]	25.5815	10.33	3	5	5	6
Q86YZ3	Hornerin OS=Homo sapiens GN=HRNR PE=1 SV=2 - [HORN_HUMAN]	25.5393	7.82	1	4	4	6
B3KQ59	RuvB-like 2 OS=Homo sapiens GN=RUVBL2 PE=2 SV=1 - [B3KQ59_HUMAN]	25.5068	16.51	3	5	5	6
Q9Y4E8-2	Isoform 2 of Ubiquitin carboxyl-terminal hydrolase 15 OS=Homo sapiens GN=USP15 - [UBP15_HUMAN]	25.2138	8.61	14	7	7	7
Q96EY1-2	Isoform 2 of DnaJ homolog subfamily A member 3, mitochondrial OS=Homo sapiens GN=DNAJA3 - [DNJA3_HUMAN]	25.0767	18.1	4	7	7	8
M0R210	40S ribosomal protein S16 OS=Homo sapiens GN=RPS16 PE=4 SV=1 - [M0R210_HUMAN]	24.9921	55.04	6	8	8	9
O14545	TRAF-type zinc finger domain-containing protein 1 OS=Homo sapiens GN=TRAFD1 PE=1 SV=1 - [TRAD1_HUMAN]	24.6723	15.29	6	7	7	8
Q96H55	Unconventional myosin-XIX OS=Homo sapiens GN=MYO19 PE=2 SV=2 - [MYO19_HUMAN]	24.4008	9.07	9	7	7	7
Q9Y285	Phenylalanine--tRNA ligase alpha subunit OS=Homo sapiens GN=FARSA PE=1 SV=3 - [SYFA_HUMAN]	24.3485	14.76	7	6	6	6
Q5T8M8	Actin, alpha skeletal muscle OS=Homo sapiens GN=ACTA1 PE=4 SV=1 - [Q5T8M8_HUMAN]	23.9162	29.97	21	1	7	7
P25398	40S ribosomal protein S12 OS=Homo sapiens GN=RPS12 PE=1 SV=3 - [RS12_HUMAN]	23.1419	37.12	1	4	4	5
P62258-2	Isoform SV of 14-3-3 protein epsilon OS=Homo sapiens GN=YWHAE - [1433E_HUMAN]	22.4787	23.61	7	4	5	7
P35908	Keratin, type II cytoskeletal 2 epidermal OS=Homo sapiens GN=KRT2 PE=1 SV=2 - [K22E_HUMAN]	22.1814	10.49	14	3	6	6
Q9Y4C2-2	Isoform 2 of Protein FAM115A OS=Homo sapiens GN=FAM115A - [F115A_HUMAN]	21.7341	8.49	5	7	7	7
Q15154	Pericentriolar material 1 protein OS=Homo sapiens GN=PCM1 PE=1 SV=4 - [PCM1_HUMAN]	21.7247	4.35	10	7	7	7
Q9NYH9	U3 small nucleolar RNA-associated protein 6 homolog OS=Homo sapiens GN=UTP6 PE=1 SV=2 - [UTP6_HUMAN]	21.5322	12.4	2	8	8	8
Q01813	6-phosphofructokinase type C OS=Homo sapiens GN=PFKP PE=1 SV=2 - [K6PP_HUMAN]	21.2866	9.57	7	4	6	6
Q9Y265	RuvB-like 1 OS=Homo sapiens GN=RUVBL1 PE=1 SV=1 - [RUVB1_HUMAN]	20.9557	14.25	6	5	5	5
Q96PK6	RNA-binding protein 14 OS=Homo sapiens GN=RBM14 PE=1 SV=2 - [RBM14_HUMAN]	20.7104	9.42	8	4	4	5
P63173	60S ribosomal protein L38 OS=Homo sapiens GN=RPL38 PE=1 SV=2 - [RL38_HUMAN]	20.413	54.29	4	6	6	6
Q6UN15-3	Isoform 3 of Pre-mRNA 3'-end-processing factor FIP1 OS=Homo sapiens GN=FIP1L1 - [FIP1_HUMAN]	20.2839	12.5	5	4	4	5
I3NI23	Promethin OS=Homo sapiens GN=TMEM159 PE=2 SV=1 - [I3NI23_HUMAN]	20.2103	20.25	5	4	4	5
E7EVA2	TRAF family member-associated NF-kappa-B activator OS=Homo sapiens GN=TANK PE=2 SV=1 - [E7EVA2_HUMAN]	20.0357	25.63	14	5	5	5
Q9UGP4	LIM domain-containing protein 1 OS=Homo sapiens GN=LIMD1 PE=1 SV=1 - [LIMD1_HUMAN]	19.9345	10.06	2	5	5	5
P13639	Elongation factor 2 OS=Homo sapiens GN=EEF2 PE=1 SV=4 - [EF2_HUMAN]	19.7997	7.23	1	6	6	7
B1AHC9	X-ray repair cross-complementing protein 6 OS=Homo sapiens GN=XRCC6 PE=4 SV=1 - [B1AHC9_HUMAN]	19.3324	12.34	4	6	6	6
P25786	Proteasome subunit alpha type-1 OS=Homo sapiens GN=PSMA1 PE=1 SV=1 - [PSA1_HUMAN]	19.3038	21.29	4	6	6	6
Q9NZ01	Very-long-chain enoyl-CoA reductase OS=Homo sapiens GN=TECR PE=1 SV=1 - [TECR_HUMAN]	19.0698	12.01	6	4	4	4
P62263	40S ribosomal protein S14 OS=Homo sapiens GN=RPS14 PE=1 SV=3 - [RS14_HUMAN]	19.0183	41.06	3	5	5	5
P62633-2	Isoform 2 of Cellular nucleic acid-binding protein OS=Homo sapiens GN=CNBP - [CNBP_HUMAN]	18.8536	37.65	7	5	5	5
P42704	Leucine-rich PPR motif-containing protein, mitochondrial OS=Homo sapiens GN=LRPPRC PE=1 SV=3 - [LPPRC_HUMAN]	18.5524	4.81	3	6	6	6
Q5JR95	40S ribosomal protein S8 OS=Homo sapiens GN=RPS8 PE=4 SV=1 - [Q5JR95_HUMAN]	18.5226	34.04	2	5	5	5
P62753	40S ribosomal protein S6 OS=Homo sapiens GN=RPS6 PE=1 SV=1 - [RS6_HUMAN]	18.4989	16.06	2	4	4	5
P62913-2	Isoform 2 of 60S ribosomal protein L11 OS=Homo sapiens GN=RPL11 - [RL11_HUMAN]	18.4723	27.12	4	4	4	5
Q14247	Src substrate cortactin OS=Homo sapiens GN=CTTN PE=1 SV=2 - [SRC8_HUMAN]	18.448	12.91	9	6	6	6
Q9UJX2	Cell division cycle protein 23 homolog OS=Homo sapiens GN=CDC23 PE=1 SV=3 - [CDC23_HUMAN]	18.4063	10.05	6	6	6	6
Q9UHD2	Serine/threonine-protein kinase TBK1 OS=Homo sapiens GN=TBK1 PE=1 SV=1 - [TBK1_HUMAN]	18.0676	9.33	4	6	6	6
P33992	DNA replication licensing factor MCM5 OS=Homo sapiens GN=MCM5 PE=1 SV=5 - [MCM5_HUMAN]	17.9476	9.26	5	6	6	6
H7C107	IQ motif and SEC7 domain-containing protein 1 (Fragment) OS=Homo sapiens GN=IQSEC1 PE=4 SV=1 - [H7C107_HUMAN]	17.7713	6.4	9	5	5	6
P28482	Mitogen-activated protein kinase 1 OS=Homo sapiens GN=MAPK1 PE=1 SV=3 - [MK01_HUMAN]	17.7633	15.56	14	5	5	5
Q9HCD6	Protein TANC2 OS=Homo sapiens GN=TANC2 PE=1 SV=3 - [TANC2_HUMAN]	17.7566	2.81	7	5	5	6
P36578	60S ribosomal protein L4 OS=Homo sapiens GN=RPL4 PE=1 SV=5 - [RL4_HUMAN]	17.7455	13.35	4	4	4	5
Q86Y13	E3 ubiquitin-protein ligase DZIP3 OS=Homo sapiens GN=DZIP3 PE=1 SV=2 - [DZIP3_HUMAN]	17.633	5.38	3	6	6	6
P61981	14-3-3 protein gamma OS=Homo sapiens GN=YWHAG PE=1 SV=2 - [1433G_HUMAN]	17.5045	22.27	6	4	6	6
Q96M89-2	Isoform 2 of Coiled-coil domain-containing protein 138 OS=Homo sapiens GN=CCDC138 - [CC138_HUMAN]	16.8059	10.4	5	5	5	6
P63104	14-3-3 protein zeta/delta OS=Homo sapiens GN=YWHAZ PE=1 SV=1 - [1433Z_HUMAN]	16.8019	23.27	15	2	5	6
J3KRY8	Tether-containing UBX domain for GLUT4 (Fragment) OS=Homo sapiens GN=ASPSCR1 PE=4 SV=1 - [J3KRY8_HUMAN]	16.515	16.19	8	4	4	4
Q15654	Thyroid receptor-interacting protein 6 OS=Homo sapiens GN=TRIP6 PE=1 SV=3 - [TRIP6_HUMAN]	16.5106	10.92	1	3	3	4
H3BRU6	Poly(rC)-binding protein 2 (Fragment) OS=Homo sapiens GN=PCBP2 PE=4 SV=1 - [H3BRU6_HUMAN]	16.4983	19.6	26	3	5	5
Q5T6W2	Heterogeneous nuclear ribonucleoprotein K (Fragment) OS=Homo sapiens GN=HNRNPK PE=2 SV=1 - [Q5T6W2_HUMAN]	16.4307	13.46	6	4	4	5
C9JR56	DNA-binding protein SATB2 OS=Homo sapiens GN=SATB2 PE=2 SV=1 - [C9JR56_HUMAN]	16.4152	8.16	3	4	4	4
M0R003	Mitochondrial import inner membrane translocase subunit TIM50 (Fragment) OS=Homo sapiens GN=TIMM50 PE=4 SV=1 - [M0R003_HUMAN]	16.2367	14.79	12	4	4	5
P09651-3	Isoform 2 of Heterogeneous nuclear ribonucleoprotein A1 OS=Homo sapiens GN=HNRNPA1 - [ROA1_HUMAN]	16.0824	22.1	14	3	3	3
P45880-2	Isoform 2 of Voltage-dependent anion-selective channel protein 2 OS=Homo sapiens GN=VDAC2 - [VDAC2_HUMAN]	16.0044	19.79	7	5	5	5
Q96J02-2	Isoform 2 of E3 ubiquitin-protein ligase Itchy homolog OS=Homo sapiens GN=ITCH - [ITCH_HUMAN]	15.8306	5.92	3	5	5	5
P62269	40S ribosomal protein S18 OS=Homo sapiens GN=RPS18 PE=1 SV=3 - [RS18_HUMAN]	15.7171	31.58	3	5	5	5
C9J4M6	DNA-directed RNA polymerase OS=Homo sapiens GN=POLR2B PE=2 SV=2 - [C9J4M6_HUMAN]	15.712	5	3	5	5	5
P02008	Hemoglobin subunit zeta OS=Homo sapiens GN=HBZ PE=1 SV=2 - [HBAZ_HUMAN]	15.6993	34.51	1	4	4	4
F6S6P2	Large proline-rich protein BAG6 (Fragment) OS=Homo sapiens GN=BAG6 PE=4 SV=1 - [F6S6P2_HUMAN]	15.6962	9.51	19	5	5	5
M0R0F0	40S ribosomal protein S5 (Fragment) OS=Homo sapiens GN=RPS5 PE=4 SV=1 - [M0R0F0_HUMAN]	15.6345	27	4	5	5	5
Q9UPN9-2	Isoform Beta of E3 ubiquitin-protein ligase TRIM33 OS=Homo sapiens GN=TRIM33 - [TRI33_HUMAN]	15.5358	2.88	4	3	3	5
Q99942	E3 ubiquitin-protein ligase RNF5 OS=Homo sapiens GN=RNF5 PE=1 SV=1 - [RNF5_HUMAN]	15.3654	22.78	3	4	4	5
P52597	Heterogeneous nuclear ribonucleoprotein F OS=Homo sapiens GN=HNRNPF PE=1 SV=3 - [HNRPF_HUMAN]	15.1276	8.43	1	2	2	3
Q00839-2	Isoform Short of Heterogeneous nuclear ribonucleoprotein U OS=Homo sapiens GN=HNRNPU - [HNRPU_HUMAN]	15.0926	6.7	3	4	4	4
Q7Z6Z7-2	Isoform 2 of E3 ubiquitin-protein ligase HUWE1 OS=Homo sapiens GN=HUWE1 - [HUWE1_HUMAN]	14.7939	1.4	6	5	5	5
P28340	DNA polymerase delta catalytic subunit OS=Homo sapiens GN=POLD1 PE=1 SV=2 - [DPOD1_HUMAN]	14.7922	4.7	5	5	5	5
P60866	40S ribosomal protein S20 OS=Homo sapiens GN=RPS20 PE=1 SV=1 - [RS20_HUMAN]	14.6871	29.41	5	4	4	4
Q9BSD7	Cancer-related nucleoside-triphosphatase OS=Homo sapiens GN=NTPCR PE=1 SV=1 - [NTPCR_HUMAN]	14.6406	22.63	2	3	3	3
P26373	60S ribosomal protein L13 OS=Homo sapiens GN=RPL13 PE=1 SV=4 - [RL13_HUMAN]	14.3643	20.85	4	4	4	4
Q16543	Hsp90 co-chaperone Cdc37 OS=Homo sapiens GN=CDC37 PE=1 SV=1 - [CDC37_HUMAN]	14.1923	11.38	5	3	3	4
C9JE98	Nuclear receptor corepressor 2 OS=Homo sapiens GN=NCOR2 PE=2 SV=1 - [C9JE98_HUMAN]	14.1322	2.69	16	6	6	6
P19338	Nucleolin OS=Homo sapiens GN=NCL PE=1 SV=3 - [NUCL_HUMAN]	13.9201	7.18	2	5	5	5
P62280	40S ribosomal protein S11 OS=Homo sapiens GN=RPS11 PE=1 SV=3 - [RS11_HUMAN]	13.9086	30.38	4	4	4	4
P02794	Ferritin heavy chain OS=Homo sapiens GN=FTH1 PE=1 SV=2 - [FRIH_HUMAN]	13.8753	27.32	9	4	4	4
B4DL14	ATP synthase subunit gamma OS=Homo sapiens GN=ATP5C1 PE=2 SV=1 - [B4DL14_HUMAN]	13.84	13.6	3	3	3	3
O00308-2	Isoform 2 of NEDD4-like E3 ubiquitin-protein ligase WWP2 OS=Homo sapiens GN=WWP2 - [WWP2_HUMAN]	13.8075	6.1	3	4	4	4
Q9BW61	DET1- and DDB1-associated protein 1 OS=Homo sapiens GN=DDA1 PE=1 SV=1 - [DDA1_HUMAN]	13.801	42.16	1	3	3	4
E7EMW7	E3 ubiquitin-protein ligase UBR5 OS=Homo sapiens GN=UBR5 PE=2 SV=1 - [E7EMW7_HUMAN]	13.7548	1.93	5	4	4	4
P53621	Coatomer subunit alpha OS=Homo sapiens GN=COPA PE=1 SV=2 - [COPA_HUMAN]	13.735	3.59	2	4	4	4
O15269	Serine palmitoyltransferase 1 OS=Homo sapiens GN=SPTLC1 PE=1 SV=1 - [SPTC1_HUMAN]	13.6011	11.84	2	4	4	4
Q9NU22	Midasin OS=Homo sapiens GN=MDN1 PE=1 SV=2 - [MDN1_HUMAN]	13.4612	0.89	2	5	5	5
P04792	Heat shock protein beta-1 OS=Homo sapiens GN=HSPB1 PE=1 SV=2 - [HSPB1_HUMAN]	13.3964	12.2	3	3	3	4
Q7Z7A3	Cytoplasmic tRNA 2-thiolation protein 1 OS=Homo sapiens GN=CTU1 PE=1 SV=1 - [CTU1_HUMAN]	13.2049	17.24	1	3	3	3
Q8IWV8	E3 ubiquitin-protein ligase UBR2 OS=Homo sapiens GN=UBR2 PE=1 SV=1 - [UBR2_HUMAN]	13.0249	2.74	4	5	5	5
P38159	RNA-binding motif protein, X chromosome OS=Homo sapiens GN=RBMX PE=1 SV=3 - [RBMX_HUMAN]	13.0132	12.53	12	4	4	4
P39023	60S ribosomal protein L3 OS=Homo sapiens GN=RPL3 PE=1 SV=2 - [RL3_HUMAN]	12.9916	9.93	6	4	4	4
Q9UNZ2-6	Isoform 4 of NSFL1 cofactor p47 OS=Homo sapiens GN=NSFL1C - [NSF1C_HUMAN]	12.9004	22.01	6	4	4	4
P15880	40S ribosomal protein S2 OS=Homo sapiens GN=RPS2 PE=1 SV=2 - [RS2_HUMAN]	12.8853	16.72	7	6	6	6
P16403	Histone H1.2 OS=Homo sapiens GN=HIST1H1C PE=1 SV=2 - [H12_HUMAN]	12.7569	24.41	4	4	6	6
Q9UBX3	Mitochondrial dicarboxylate carrier OS=Homo sapiens GN=SLC25A10 PE=1 SV=2 - [DIC_HUMAN]	12.7295	16.38	5	4	4	4
Q5T8U3	60S ribosomal protein L7a (Fragment) OS=Homo sapiens GN=RPL7A PE=4 SV=1 - [Q5T8U3_HUMAN]	12.6419	17.28	3	4	4	4
P39019	40S ribosomal protein S19 OS=Homo sapiens GN=RPS19 PE=1 SV=2 - [RS19_HUMAN]	12.5999	28.28	5	4	4	4
E5RHG8	Transcription elongation factor B polypeptide 1 (Fragment) OS=Homo sapiens GN=TCEB1 PE=2 SV=1 - [E5RHG8_HUMAN]	12.3757	39.33	4	4	4	4
P49643	DNA primase large subunit OS=Homo sapiens GN=PRIM2 PE=1 SV=2 - [PRI2_HUMAN]	12.0701	7.27	2	4	4	4
A0JP02	PLEKHA5 protein OS=Homo sapiens GN=PLEKHA5 PE=2 SV=1 - [A0JP02_HUMAN]	11.9431	4.58	11	4	4	4
Q08170	Serine/arginine-rich splicing factor 4 OS=Homo sapiens GN=SRSF4 PE=1 SV=2 - [SRSF4_HUMAN]	11.9173	7.89	6	1	4	4
O15379	Histone deacetylase 3 OS=Homo sapiens GN=HDAC3 PE=1 SV=2 - [HDAC3_HUMAN]	11.8546	13.55	5	3	3	3
P62701	40S ribosomal protein S4, X isoform OS=Homo sapiens GN=RPS4X PE=1 SV=2 - [RS4X_HUMAN]	11.7785	14.45	6	4	4	4
C9JN51	NF-kappa-B essential modulator (Fragment) OS=Homo sapiens GN=IKBKG PE=2 SV=1 - [C9JN51_HUMAN]	11.7332	15.14	11	3	3	3
Q6UB35	Monofunctional C1-tetrahydrofolate synthase, mitochondrial OS=Homo sapiens GN=MTHFD1L PE=1 SV=1 - [C1TM_HUMAN]	11.491	3.89	3	3	3	3
B4DLW8	Probable ATP-dependent RNA helicase DDX5 OS=Homo sapiens GN=DDX5 PE=2 SV=1 - [B4DLW8_HUMAN]	11.4311	8.22	12	5	5	5
Q6PKG0-3	Isoform 2 of La-related protein 1 OS=Homo sapiens GN=LARP1 - [LARP1_HUMAN]	11.3923	6.28	6	5	5	5
Q5VUA4	Zinc finger protein 318 OS=Homo sapiens GN=ZNF318 PE=1 SV=2 - [ZN318_HUMAN]	11.3422	2.15	2	4	4	4
Q9NZI8	Insulin-like growth factor 2 mRNA-binding protein 1 OS=Homo sapiens GN=IGF2BP1 PE=1 SV=2 - [IF2B1_HUMAN]	11.0535	7.11	11	3	3	3
C9JXB8	60S ribosomal protein L24 OS=Homo sapiens GN=RPL24 PE=2 SV=1 - [C9JXB8_HUMAN]	10.9901	31.4	3	4	4	4
P46783	40S ribosomal protein S10 OS=Homo sapiens GN=RPS10 PE=1 SV=1 - [RS10_HUMAN]	10.9496	26.06	4	5	5	5
Q07666-2	Isoform 2 of KH domain-containing, RNA-binding, signal transduction-associated protein 1 OS=Homo sapiens GN=KHDRBS1 - [KHDR1_HUMAN]	10.8993	5.5	4	2	2	3
I3L2Z5	Myc-associated zinc finger protein (Fragment) OS=Homo sapiens GN=MAZ PE=2 SV=1 - [I3L2Z5_HUMAN]	10.8534	28.71	14	4	4	4
Q14677	Clathrin interactor 1 OS=Homo sapiens GN=CLINT1 PE=1 SV=1 - [EPN4_HUMAN]	10.823	6.4	5	3	3	3
H0Y2V6	Centrosomal protein of 170 kDa (Fragment) OS=Homo sapiens GN=CEP170 PE=4 SV=1 - [H0Y2V6_HUMAN]	10.7845	5.84	5	6	6	6
Q14315-2	Isoform 2 of Filamin-C OS=Homo sapiens GN=FLNC - [FLNC_HUMAN]	10.7531	1.11	2	3	3	4
P26599	Polypyrimidine tract-binding protein 1 OS=Homo sapiens GN=PTBP1 PE=1 SV=1 - [PTBP1_HUMAN]	10.6369	8.66	13	5	5	5
E9PDP5	Ankyrin repeat and KH domain-containing protein 1 (Fragment) OS=Homo sapiens GN=ANKHD1 PE=2 SV=1 - [E9PDP5_HUMAN]	10.5883	2.43	10	3	3	3
P31946-2	Isoform Short of 14-3-3 protein beta/alpha OS=Homo sapiens GN=YWHAB - [1433B_HUMAN]	10.5527	15.57	5	1	4	4
G3V1A4	Cofilin 1 (Non-muscle), isoform CRA_a OS=Homo sapiens GN=CFL1 PE=4 SV=1 - [G3V1A4_HUMAN]	10.5215	28.19	7	4	4	4
Q7Z2W4-3	Isoform 3 of Zinc finger CCCH-type antiviral protein 1 OS=Homo sapiens GN=ZC3HAV1 - [ZCCHV_HUMAN]	10.4283	6.89	4	3	3	3
O94927	HAUS augmin-like complex subunit 5 OS=Homo sapiens GN=HAUS5 PE=1 SV=2 - [HAUS5_HUMAN]	10.3145	5.85	1	3	3	3
P68036-2	Isoform 2 of Ubiquitin-conjugating enzyme E2 L3 OS=Homo sapiens GN=UBE2L3 - [UB2L3_HUMAN]	10.3075	29.51	3	3	3	3
Q9NX63	Coiled-coil-helix-coiled-coil-helix domain-containing protein 3, mitochondrial OS=Homo sapiens GN=CHCHD3 PE=1 SV=1 - [CHCH3_HUMAN]	10.2708	16.3	4	3	3	3
P49792	E3 SUMO-protein ligase RanBP2 OS=Homo sapiens GN=RANBP2 PE=1 SV=2 - [RBP2_HUMAN]	10.232	2.7	10	4	4	4
Q8NBM4-4	Isoform 4 of Ubiquitin-associated domain-containing protein 2 OS=Homo sapiens GN=UBAC2 - [UBAC2_HUMAN]	10.2083	24.2	4	3	3	3
Q14318-2	Isoform 2 of Peptidyl-prolyl cis-trans isomerase FKBP8 OS=Homo sapiens GN=FKBP8 - [FKBP8_HUMAN]	10.093	8.96	5	4	4	4
P41250	Glycine--tRNA ligase OS=Homo sapiens GN=GARS PE=1 SV=3 - [SYG_HUMAN]	9.98787	4.6	1	3	3	3
Q5T4S7-3	Isoform 3 of E3 ubiquitin-protein ligase UBR4 OS=Homo sapiens GN=UBR4 - [UBR4_HUMAN]	9.94844	0.91	5	3	3	3
F5H7V7	NADH dehydrogenase [ubiquinone] 1 alpha subcomplex subunit 8 OS=Homo sapiens GN=NDUFA8 PE=2 SV=1 - [F5H7V7_HUMAN]	9.89276	11.72	2	1	1	2
Q14974	Importin subunit beta-1 OS=Homo sapiens GN=KPNB1 PE=1 SV=2 - [IMB1_HUMAN]	9.87091	3.2	5	2	2	3
Q8NC51-4	Isoform 4 of Plasminogen activator inhibitor 1 RNA-binding protein OS=Homo sapiens GN=SERBP1 - [PAIRB_HUMAN]	9.83072	10.34	4	3	3	3
Q8TDH9	Biogenesis of lysosome-related organelles complex 1 subunit 5 OS=Homo sapiens GN=BLOC1S5 PE=1 SV=1 - [BL1S5_HUMAN]	9.80235	17.65	5	3	3	3
Q8NHY2-2	Isoform 2 of E3 ubiquitin-protein ligase RFWD2 OS=Homo sapiens GN=RFWD2 - [RFWD2_HUMAN]	9.7653	4.67	6	2	2	3
P18031	Tyrosine-protein phosphatase non-receptor type 1 OS=Homo sapiens GN=PTPN1 PE=1 SV=1 - [PTN1_HUMAN]	9.64727	9.66	2	3	3	3
Q9BRX2	Protein pelota homolog OS=Homo sapiens GN=PELO PE=1 SV=2 - [PELO_HUMAN]	9.575	7.01	1	3	3	3
E7EWI9	Heterogeneous nuclear ribonucleoprotein A3 OS=Homo sapiens GN=HNRNPA3 PE=2 SV=1 - [E7EWI9_HUMAN]	9.56042	10.56	3	2	2	2
Q9Y5A9-2	Isoform 2 of YTH domain family protein 2 OS=Homo sapiens GN=YTHDF2 - [YTHD2_HUMAN]	9.51446	5.86	5	3	3	3
H0Y3K4	RNA-binding protein 33 (Fragment) OS=Homo sapiens GN=RBM33 PE=4 SV=1 - [H0Y3K4_HUMAN]	9.47042	4.51	4	3	3	3
P53985	Monocarboxylate transporter 1 OS=Homo sapiens GN=SLC16A1 PE=1 SV=3 - [MOT1_HUMAN]	9.43857	7.2	4	2	2	2
Q8WVV4	Protein POF1B OS=Homo sapiens GN=POF1B PE=1 SV=3 - [POF1B_HUMAN]	9.39191	5.6	2	2	2	3
O43464-2	Isoform 2 of Serine protease HTRA2, mitochondrial OS=Homo sapiens GN=HTRA2 - [HTRA2_HUMAN]	9.36761	8.59	4	2	2	2
Q9Y6W3	Calpain-7 OS=Homo sapiens GN=CAPN7 PE=1 SV=1 - [CAN7_HUMAN]	9.12454	4.55	2	3	3	3
H0YJH7	Thymopentin (Fragment) OS=Homo sapiens GN=TMPO PE=2 SV=1 - [H0YJH7_HUMAN]	9.10886	13.92	6	3	3	3
Q13247-3	Isoform SRP55-3 of Serine/arginine-rich splicing factor 6 OS=Homo sapiens GN=SRSF6 - [SRSF6_HUMAN]	9.04392	9.25	7	1	3	3
P49721	Proteasome subunit beta type-2 OS=Homo sapiens GN=PSMB2 PE=1 SV=1 - [PSB2_HUMAN]	9.03693	13.43	1	2	2	2
H3BUQ9	Na(+)/H(+) exchange regulatory cofactor NHE-RF2 (Fragment) OS=Homo sapiens GN=SLC9A3R2 PE=4 SV=1 - [H3BUQ9_HUMAN]	8.98357	19.28	7	3	3	3
H3BT13	Small nuclear ribonucleoprotein Sm D3 OS=Homo sapiens GN=SNRPD3 PE=4 SV=1 - [H3BT13_HUMAN]	8.98271	37.1	3	1	1	1
H3BQN4	Fructose-bisphosphate aldolase OS=Homo sapiens GN=ALDOA PE=2 SV=1 - [H3BQN4_HUMAN]	8.89348	8.59	9	2	2	2
P62316-2	Isoform 2 of Small nuclear ribonucleoprotein Sm D2 OS=Homo sapiens GN=SNRPD2 - [SMD2_HUMAN]	8.78379	22.22	3	2	2	2
E9PBW4	Hemoglobin subunit gamma-2 OS=Homo sapiens GN=HBG2 PE=2 SV=1 - [E9PBW4_HUMAN]	8.77745	26.28	10	3	3	3
P0C7M4	Rhox homeobox family member 2B OS=Homo sapiens GN=RHOXF2B PE=2 SV=1 - [RHF2B_HUMAN]	8.57747	14.93	2	3	3	3
Q01804	OTU domain-containing protein 4 OS=Homo sapiens GN=OTUD4 PE=1 SV=3 - [OTUD4_HUMAN]	8.54589	2.43	6	2	2	3
Q9Y2I7-4	Isoform 4 of 1-phosphatidylinositol 3-phosphate 5-kinase OS=Homo sapiens GN=PIKFYVE - [FYV1_HUMAN]	8.46938	5.66	6	3	3	3
P62851	40S ribosomal protein S25 OS=Homo sapiens GN=RPS25 PE=1 SV=1 - [RS25_HUMAN]	8.43893	22.4	1	3	3	3
Q9H936	Mitochondrial glutamate carrier 1 OS=Homo sapiens GN=SLC25A22 PE=1 SV=1 - [GHC1_HUMAN]	8.43582	8.36	15	3	3	3
K7EP31	ATP synthase subunit s-like protein OS=Homo sapiens GN=ATP5SL PE=4 SV=1 - [K7EP31_HUMAN]	8.35086	10.43	12	2	2	2
Q08AM6	Protein VAC14 homolog OS=Homo sapiens GN=VAC14 PE=1 SV=1 - [VAC14_HUMAN]	8.2882	3.71	4	3	3	3
K7EK63	ATP synthase subunit alpha OS=Homo sapiens GN=ATP5A1 PE=3 SV=1 - [K7EK63_HUMAN]	8.25468	7.35	8	3	3	3
Q14157-4	Isoform 4 of Ubiquitin-associated protein 2-like OS=Homo sapiens GN=UBAP2L - [UBP2L_HUMAN]	8.24928	3.59	11	3	3	3
H7C367	Non-POU domain-containing octamer-binding protein (Fragment) OS=Homo sapiens GN=NONO PE=4 SV=1 - [H7C367_HUMAN]	8.2116	14.04	17	3	3	3
Q9Y383-3	Isoform 3 of Putative RNA-binding protein Luc7-like 2 OS=Homo sapiens GN=LUC7L2 - [LC7L2_HUMAN]	8.17343	7.71	5	3	3	3
P67809	Nuclease-sensitive element-binding protein 1 OS=Homo sapiens GN=YBX1 PE=1 SV=3 - [YBOX1_HUMAN]	8.16848	15.12	6	3	3	3
Q14008-2	Isoform 2 of Cytoskeleton-associated protein 5 OS=Homo sapiens GN=CKAP5 - [CKAP5_HUMAN]	8.07752	1.47	4	2	2	3
O15294-4	Isoform 4 of UDP-N-acetylglucosamine--peptide N-acetylglucosaminyltransferase 110 kDa subunit OS=Homo sapiens GN=OGT - [OGT1_HUMAN]	8.03741	4.21	4	2	2	2
H7C3A1	Serrate RNA effector molecule homolog (Fragment) OS=Homo sapiens GN=SRRT PE=2 SV=1 - [H7C3A1_HUMAN]	8.0061	5.21	6	2	2	2
Q9NR12-2	Isoform 2 of PDZ and LIM domain protein 7 OS=Homo sapiens GN=PDLIM7 - [PDLI7_HUMAN]	7.97902	5.91	2	2	2	2
F5H6W4	E3 ubiquitin-protein ligase MARCH7 OS=Homo sapiens GN=MARCH7 PE=2 SV=1 - [F5H6W4_HUMAN]	7.96332	6.3	4	3	3	3
Q13501-2	Isoform 2 of Sequestosome-1 OS=Homo sapiens GN=SQSTM1 - [SQSTM_HUMAN]	7.88787	7.3	6	2	2	2
P08708	40S ribosomal protein S17 OS=Homo sapiens GN=RPS17 PE=1 SV=2 - [RS17_HUMAN]	7.87986	20.74	5	3	3	3
P47914	60S ribosomal protein L29 OS=Homo sapiens GN=RPL29 PE=1 SV=2 - [RL29_HUMAN]	7.81907	10.06	1	2	2	2
E7EX53	Ribosomal protein L15 (Fragment) OS=Homo sapiens GN=RPL15 PE=2 SV=1 - [E7EX53_HUMAN]	7.81187	12.03	5	1	1	2
F8VS58	60S acidic ribosomal protein P0 (Fragment) OS=Homo sapiens GN=RPLP0 PE=2 SV=1 - [F8VS58_HUMAN]	7.77678	17.36	13	2	2	2
P81877-2	Isoform 2 of Single-stranded DNA-binding protein 2 OS=Homo sapiens GN=SSBP2 - [SSBP2_HUMAN]	7.77449	8.72	11	2	2	2
O60506-4	Isoform 4 of Heterogeneous nuclear ribonucleoprotein Q OS=Homo sapiens GN=SYNCRIP - [HNRPQ_HUMAN]	7.76547	5.69	6	3	3	3
B4E241	Serine/arginine-rich-splicing factor 3 OS=Homo sapiens GN=SFRS3 PE=2 SV=1 - [B4E241_HUMAN]	7.69329	21.77	2	3	3	3
Q6DT37	Serine/threonine-protein kinase MRCK gamma OS=Homo sapiens GN=CDC42BPG PE=1 SV=2 - [MRCKG_HUMAN]	7.64591	2.58	1	2	2	2
P62266	40S ribosomal protein S23 OS=Homo sapiens GN=RPS23 PE=1 SV=3 - [RS23_HUMAN]	7.60558	20.28	5	3	3	3
Q99959-2	Isoform 1 of Plakophilin-2 OS=Homo sapiens GN=PKP2 - [PKP2_HUMAN]	7.53321	1.67	2	2	2	3
O75494-5	Isoform 5 of Serine/arginine-rich splicing factor 10 OS=Homo sapiens GN=SRSF10 - [SRS10_HUMAN]	7.53191	15.15	7	2	2	2
A0FGR8-5	Isoform 5 of Extended synaptotagmin-2 OS=Homo sapiens GN=ESYT2 - [ESYT2_HUMAN]	7.50606	7.93	7	2	2	3
G3V1A1	60S ribosomal protein L8 OS=Homo sapiens GN=RPL8 PE=4 SV=1 - [G3V1A1_HUMAN]	7.47654	14.97	5	2	2	2
Q15018	BRISC complex subunit Abro1 OS=Homo sapiens GN=FAM175B PE=1 SV=2 - [F175B_HUMAN]	7.45836	6.51	1	3	3	3
H7C0U0	P-beta (Fragment) OS=Homo sapiens GN=PARL PE=4 SV=1 - [H7C0U0_HUMAN]	7.41991	8.18	5	2	2	2
O95163	Elongator complex protein 1 OS=Homo sapiens GN=IKBKAP PE=1 SV=3 - [ELP1_HUMAN]	7.40223	1.73	2	3	3	3
Q92878	DNA repair protein RAD50 OS=Homo sapiens GN=RAD50 PE=1 SV=1 - [RAD50_HUMAN]	7.37102	2.29	6	3	3	3
H0Y721	CDK5 regulatory subunit-associated protein 1 (Fragment) OS=Homo sapiens GN=CDK5RAP1 PE=4 SV=1 - [H0Y721_HUMAN]	7.30463	9.77	5	2	2	2
P62906	60S ribosomal protein L10a OS=Homo sapiens GN=RPL10A PE=1 SV=2 - [RL10A_HUMAN]	7.2733	11.98	1	2	2	2
H7C0N4	Splicing factor 1 (Fragment) OS=Homo sapiens GN=SF1 PE=4 SV=1 - [H7C0N4_HUMAN]	7.20094	16.67	1	2	2	2
C9JZG1	Eukaryotic translation initiation factor 3 subunit B (Fragment) OS=Homo sapiens GN=EIF3B PE=2 SV=1 - [C9JZG1_HUMAN]	7.19363	6.95	3	2	2	2
B4DR63	26S protease regulatory subunit 4 OS=Homo sapiens GN=PSMC1 PE=2 SV=1 - [B4DR63_HUMAN]	7.16996	7.08	3	2	2	2
O60341	Lysine-specific histone demethylase 1A OS=Homo sapiens GN=KDM1A PE=1 SV=2 - [KDM1A_HUMAN]	7.16932	3.17	3	1	1	1
Q6PCD5	E3 ubiquitin-protein ligase RFWD3 OS=Homo sapiens GN=RFWD3 PE=1 SV=3 - [RFWD3_HUMAN]	7.1386	2.84	1	2	2	2
Q9P2N5	RNA-binding protein 27 OS=Homo sapiens GN=RBM27 PE=1 SV=2 - [RBM27_HUMAN]	7.13293	1.89	1	2	2	2
F8WBW9	Catechol O-methyltransferase OS=Homo sapiens GN=COMT PE=2 SV=1 - [F8WBW9_HUMAN]	7.10497	12.06	6	2	2	2
Q99615-2	Isoform 2 of DnaJ homolog subfamily C member 7 OS=Homo sapiens GN=DNAJC7 - [DNJC7_HUMAN]	6.98545	6.39	8	2	2	2
Q13242	Serine/arginine-rich splicing factor 9 OS=Homo sapiens GN=SRSF9 PE=1 SV=1 - [SRSF9_HUMAN]	6.9311	8.6	1	1	2	2
Q5VU61	Tropomyosin alpha-3 chain OS=Homo sapiens GN=TPM3 PE=4 SV=1 - [Q5VU61_HUMAN]	6.89749	12.5	40	2	2	2
H3BTZ5	Calponin-2 (Fragment) OS=Homo sapiens GN=CNN2 PE=2 SV=1 - [H3BTZ5_HUMAN]	6.85557	13.09	5	2	2	2
Q9H4B6	Protein salvador homolog 1 OS=Homo sapiens GN=SAV1 PE=1 SV=2 - [SAV1_HUMAN]	6.83531	6.53	4	2	2	2
C9JNP9	Ubiquitin fusion degradation protein 1 homolog (Fragment) OS=Homo sapiens GN=UFD1L PE=2 SV=1 - [C9JNP9_HUMAN]	6.82103	12.58	6	2	2	3
O14628-4	Isoform 4 of Zinc finger protein 195 OS=Homo sapiens GN=ZNF195 - [ZN195_HUMAN]	6.74286	5.39	70	1	2	3
P61962	DDB1- and CUL4-associated factor 7 OS=Homo sapiens GN=DCAF7 PE=1 SV=1 - [DCAF7_HUMAN]	6.735	7.31	3	3	3	3
Q9P258	Protein RCC2 OS=Homo sapiens GN=RCC2 PE=1 SV=2 - [RCC2_HUMAN]	6.67917	3.83	1	2	2	2
B7Z5E2	26S protease regulatory subunit 7 OS=Homo sapiens GN=PSMC2 PE=2 SV=1 - [B7Z5E2_HUMAN]	6.64463	7.43	2	2	2	2
P42766	60S ribosomal protein L35 OS=Homo sapiens GN=RPL35 PE=1 SV=2 - [RL35_HUMAN]	6.60939	16.26	3	2	2	2
O00483	NADH dehydrogenase [ubiquinone] 1 alpha subcomplex subunit 4 OS=Homo sapiens GN=NDUFA4 PE=1 SV=1 - [NDUA4_HUMAN]	6.60185	34.57	1	2	2	2
Q5SZU1	D-3-phosphoglycerate dehydrogenase OS=Homo sapiens GN=PHGDH PE=4 SV=1 - [Q5SZU1_HUMAN]	6.55978	4.01	2	2	2	2
H0YJV7	Transcriptional repressor protein YY1 (Fragment) OS=Homo sapiens GN=YY1 PE=4 SV=1 - [H0YJV7_HUMAN]	6.54507	12.11	3	3	3	3
C9K0U8	Single-stranded DNA-binding protein (Fragment) OS=Homo sapiens GN=SSBP1 PE=3 SV=1 - [C9K0U8_HUMAN]	6.51613	19.01	3	2	2	2
H0YA26	Pantothenate kinase 4 (Fragment) OS=Homo sapiens GN=PANK4 PE=4 SV=1 - [H0YA26_HUMAN]	6.50277	3.81	3	1	1	1
Q9HBH1	Peptide deformylase, mitochondrial OS=Homo sapiens GN=PDF PE=1 SV=1 - [DEFM_HUMAN]	6.4989	12.76	1	2	2	2
Q9H0L4	Cleavage stimulation factor subunit 2 tau variant OS=Homo sapiens GN=CSTF2T PE=1 SV=1 - [CSTFT_HUMAN]	6.47032	3.57	5	2	2	2
Q9Y3B4	Pre-mRNA branch site protein p14 OS=Homo sapiens GN=SF3B14 PE=1 SV=1 - [PM14_HUMAN]	6.46767	16.8	1	2	2	2
B4DGN5	Glutamate dehydrogenase OS=Homo sapiens GN=GLUD1 PE=2 SV=1 - [B4DGN5_HUMAN]	6.44625	6.35	4	3	3	3
B3KRF7	Zinc finger protein with KRAB and SCAN domains 1 OS=Homo sapiens GN=ZKSCAN1 PE=2 SV=1 - [B3KRF7_HUMAN]	6.41327	8.57	6	2	2	2
P33993	DNA replication licensing factor MCM7 OS=Homo sapiens GN=MCM7 PE=1 SV=4 - [MCM7_HUMAN]	6.4114	2.78	3	2	2	2
P17036	Zinc finger protein 3 OS=Homo sapiens GN=ZNF3 PE=1 SV=3 - [ZNF3_HUMAN]	6.38752	13.45	33	2	2	2
Q3MHD2	Protein LSM12 homolog OS=Homo sapiens GN=LSM12 PE=1 SV=2 - [LSM12_HUMAN]	6.35276	10.77	3	2	2	2
O95831-3	Isoform 3 of Apoptosis-inducing factor 1, mitochondrial OS=Homo sapiens GN=AIFM1 - [AIFM1_HUMAN]	6.34315	3.94	7	2	2	2
Q14244-5	Isoform 5 of Ensconsin OS=Homo sapiens GN=MAP7 - [MAP7_HUMAN]	6.30287	3.98	7	2	2	2
Q15032-2	Isoform 2 of R3H domain-containing protein 1 OS=Homo sapiens GN=R3HDM1 - [R3HD1_HUMAN]	6.29512	3.2	7	2	2	2
O00571-2	Isoform 2 of ATP-dependent RNA helicase DDX3X OS=Homo sapiens GN=DDX3X - [DDX3X_HUMAN]	6.26679	3.56	12	2	2	2
Q9Y4E5-2	Isoform 2 of Zinc finger protein 451 OS=Homo sapiens GN=ZNF451 - [ZN451_HUMAN]	6.26568	3.55	3	3	3	3
Q9Y5X2	Sorting nexin-8 OS=Homo sapiens GN=SNX8 PE=1 SV=1 - [SNX8_HUMAN]	6.13021	5.38	5	2	2	2
Q86V81	THO complex subunit 4 OS=Homo sapiens GN=ALYREF PE=1 SV=3 - [THOC4_HUMAN]	6.0877	7.39	2	2	2	2
C9JXK0	Lamin-B receptor (Fragment) OS=Homo sapiens GN=LBR PE=2 SV=1 - [C9JXK0_HUMAN]	6.07162	8.92	3	2	2	2
Q93008-1	Isoform 2 of Probable ubiquitin carboxyl-terminal hydrolase FAF-X OS=Homo sapiens GN=USP9X - [USP9X_HUMAN]	6.06283	0.82	5	2	2	2
O43143	Putative pre-mRNA-splicing factor ATP-dependent RNA helicase DHX15 OS=Homo sapiens GN=DHX15 PE=1 SV=2 - [DHX15_HUMAN]	6.06123	2.39	1	2	2	2
K7ES52	Thymidine kinase OS=Homo sapiens GN=TK1 PE=3 SV=1 - [K7ES52_HUMAN]	6.04256	11.11	5	2	2	2
P46736-5	Isoform 5 of Lys-63-specific deubiquitinase BRCC36 OS=Homo sapiens GN=BRCC3 - [BRCC3_HUMAN]	6.04139	9.31	6	2	2	2
E9PBS1	Phosphoribosylaminoimidazole carboxylase (Fragment) OS=Homo sapiens GN=PAICS PE=2 SV=1 - [E9PBS1_HUMAN]	6.03801	5.81	4	2	2	2
Q9Y6C9	Mitochondrial carrier homolog 2 OS=Homo sapiens GN=MTCH2 PE=1 SV=1 - [MTCH2_HUMAN]	6.01078	9.24	3	2	2	2
F8VZA3	60S ribosomal protein L6 (Fragment) OS=Homo sapiens GN=RPL6 PE=2 SV=1 - [F8VZA3_HUMAN]	5.98326	25.71	6	2	2	2
G3V3U4	Proteasome subunit alpha type OS=Homo sapiens GN=PSMA6 PE=2 SV=1 - [G3V3U4_HUMAN]	5.92548	19.63	6	2	2	2
E9PLL6	60S ribosomal protein L27a OS=Homo sapiens GN=RPL27A PE=2 SV=1 - [E9PLL6_HUMAN]	5.92493	20.37	6	2	2	2
I3L3P7	40S ribosomal protein S15a OS=Homo sapiens GN=RPS15A PE=2 SV=1 - [I3L3P7_HUMAN]	5.90393	18	8	2	2	2
C9JW34	Replication factor C subunit 4 (Fragment) OS=Homo sapiens GN=RFC4 PE=2 SV=1 - [C9JW34_HUMAN]	5.88986	37.21	8	1	1	1
Q96KK5	Histone H2A type 1-H OS=Homo sapiens GN=HIST1H2AH PE=1 SV=3 - [H2A1H_HUMAN]	5.81839	29.69	20	2	2	2
M0R088	Serine/arginine repetitive matrix protein 1 (Fragment) OS=Homo sapiens GN=SRRM1 PE=4 SV=1 - [M0R088_HUMAN]	5.81435	3.08	5	2	2	2
M0R3F4	BRISC and BRCA1-A complex member 1 (Fragment) OS=Homo sapiens GN=BABAM1 PE=4 SV=1 - [M0R3F4_HUMAN]	5.8134	11.05	14	2	2	2
D6RAW4	Mitochondrial inner membrane protein OS=Homo sapiens GN=IMMT PE=2 SV=1 - [D6RAW4_HUMAN]	5.79574	16.33	7	2	2	2
C9JN01	DnaJ homolog subfamily B member 6 (Fragment) OS=Homo sapiens GN=DNAJB6 PE=2 SV=1 - [C9JN01_HUMAN]	5.77781	20	11	2	2	2
P16402	Histone H1.3 OS=Homo sapiens GN=HIST1H1D PE=1 SV=2 - [H13_HUMAN]	5.75929	15.84	4	1	3	3
Q9UBM7	7-dehydrocholesterol reductase OS=Homo sapiens GN=DHCR7 PE=1 SV=1 - [DHCR7_HUMAN]	5.7183	4.42	2	2	2	2
F8VRK6	Ataxin-2 (Fragment) OS=Homo sapiens GN=ATXN2 PE=2 SV=1 - [F8VRK6_HUMAN]	5.68409	20.66	10	2	2	2
Q92945	Far upstream element-binding protein 2 OS=Homo sapiens GN=KHSRP PE=1 SV=4 - [FUBP2_HUMAN]	5.68238	3.09	2	2	2	2
P10599	Thioredoxin OS=Homo sapiens GN=TXN PE=1 SV=3 - [THIO_HUMAN]	5.67359	20	2	2	2	2
P14866	Heterogeneous nuclear ribonucleoprotein L OS=Homo sapiens GN=HNRNPL PE=1 SV=2 - [HNRPL_HUMAN]	5.63123	2.21	1	1	1	2
D6RD27	UDP-N-acetylglucosamine transferase subunit ALG13 homolog (Fragment) OS=Homo sapiens GN=ALG13 PE=2 SV=1 - [D6RD27_HUMAN]	5.62715	4.03	4	1	1	1
Q96CS3	FAS-associated factor 2 OS=Homo sapiens GN=FAF2 PE=1 SV=2 - [FAF2_HUMAN]	5.61693	3.82	1	2	2	2
P25788-2	Isoform 2 of Proteasome subunit alpha type-3 OS=Homo sapiens GN=PSMA3 - [PSA3_HUMAN]	5.59277	8.47	2	1	1	1
Q9NRN7	L-aminoadipate-semialdehyde dehydrogenase-phosphopantetheinyl transferase OS=Homo sapiens GN=AASDHPPT PE=1 SV=2 - [ADPPT_HUMAN]	5.59088	4.85	1	1	1	1
F8WE65	Peptidyl-prolyl cis-trans isomerase OS=Homo sapiens GN=PPIA PE=2 SV=1 - [F8WE65_HUMAN]	5.56886	24.17	5	2	2	2
Q86YE8-2	Isoform 2 of Zinc finger protein 573 OS=Homo sapiens GN=ZNF573 - [ZN573_HUMAN]	5.52027	5.03	231	2	3	3
P07477	Trypsin-1 OS=Homo sapiens GN=PRSS1 PE=1 SV=1 - [TRY1_HUMAN]	5.49246	11.34	13	2	2	2
Q6P2Q9	Pre-mRNA-processing-splicing factor 8 OS=Homo sapiens GN=PRPF8 PE=1 SV=2 - [PRP8_HUMAN]	5.48491	0.77	2	2	2	2
Q92615	La-related protein 4B OS=Homo sapiens GN=LARP4B PE=1 SV=3 - [LAR4B_HUMAN]	5.48261	3.25	3	2	2	2
Q5QPJ9	Dolichol-phosphate mannosyltransferase (Fragment) OS=Homo sapiens GN=DPM1 PE=4 SV=2 - [Q5QPJ9_HUMAN]	5.47517	8.6	5	1	1	1
Q8NFZ5-2	Isoform 2 of TNFAIP3-interacting protein 2 OS=Homo sapiens GN=TNIP2 - [TNIP2_HUMAN]	5.46879	5.9	3	2	2	2
O96011	Peroxisomal membrane protein 11B OS=Homo sapiens GN=PEX11B PE=1 SV=1 - [PX11B_HUMAN]	5.44049	6.56	2	2	2	2
O00148	ATP-dependent RNA helicase DDX39A OS=Homo sapiens GN=DDX39A PE=1 SV=2 - [DX39A_HUMAN]	5.42674	5.39	12	2	2	2
H7BY91	60S ribosomal protein L36a (Fragment) OS=Homo sapiens GN=RPL36A PE=4 SV=1 - [H7BY91_HUMAN]	5.41001	26.25	7	2	2	2
O43823	A-kinase anchor protein 8 OS=Homo sapiens GN=AKAP8 PE=1 SV=1 - [AKAP8_HUMAN]	5.35098	1.73	1	2	2	2
P62847	40S ribosomal protein S24 OS=Homo sapiens GN=RPS24 PE=1 SV=1 - [RS24_HUMAN]	5.33865	16.54	5	2	2	2
P32119	Peroxiredoxin-2 OS=Homo sapiens GN=PRDX2 PE=1 SV=5 - [PRDX2_HUMAN]	5.29921	9.6	1	1	2	2
Q13347	Eukaryotic translation initiation factor 3 subunit I OS=Homo sapiens GN=EIF3I PE=1 SV=1 - [EIF3I_HUMAN]	5.29373	7.38	2	2	2	2
Q5R370	Calcyclin-binding protein OS=Homo sapiens GN=CACYBP PE=4 SV=1 - [Q5R370_HUMAN]	5.20973	12.97	2	1	1	1
B4DX42	Splicing factor 1 OS=Homo sapiens GN=SF1 PE=2 SV=1 - [B4DX42_HUMAN]	5.208	5.08	8	2	2	2
K7EJT5	60S ribosomal protein L22 (Fragment) OS=Homo sapiens GN=RPL22 PE=4 SV=1 - [K7EJT5_HUMAN]	5.2015	51.06	7	2	2	2
P55036	26S proteasome non-ATPase regulatory subunit 4 OS=Homo sapiens GN=PSMD4 PE=1 SV=1 - [PSMD4_HUMAN]	5.195	4.51	6	2	2	2
Q07021	Complement component 1 Q subcomponent-binding protein, mitochondrial OS=Homo sapiens GN=C1QBP PE=1 SV=1 - [C1QBP_HUMAN]	5.18892	5.32	1	1	1	1
Q6R327	Rapamycin-insensitive companion of mTOR OS=Homo sapiens GN=RICTOR PE=1 SV=1 - [RICTR_HUMAN]	5.1755	1.46	2	2	2	2
O15027-2	Isoform 2 of Protein transport protein Sec16A OS=Homo sapiens GN=SEC16A - [SC16A_HUMAN]	5.16844	1.41	8	3	3	3
P22626-2	Isoform A2 of Heterogeneous nuclear ribonucleoproteins A2/B1 OS=Homo sapiens GN=HNRNPA2B1 - [ROA2_HUMAN]	5.15089	5.28	2	1	1	1
P62888	60S ribosomal protein L30 OS=Homo sapiens GN=RPL30 PE=1 SV=2 - [RL30_HUMAN]	5.14291	24.35	2	2	2	2
K7ENI5	Nucleoporin SEH1 (Fragment) OS=Homo sapiens GN=SEH1L PE=4 SV=1 - [K7ENI5_HUMAN]	5.10829	12.03	6	2	2	2
E9PPH6	Exophilin-5 (Fragment) OS=Homo sapiens GN=EXPH5 PE=2 SV=1 - [E9PPH6_HUMAN]	5.08927	1.44	6	2	2	2
Q15437	Protein transport protein Sec23B OS=Homo sapiens GN=SEC23B PE=1 SV=2 - [SC23B_HUMAN]	5.00705	2.61	2	2	2	2
D6RDJ3	DNA-directed RNA polymerases I and III subunit RPAC1 (Fragment) OS=Homo sapiens GN=POLR1C PE=2 SV=1 - [D6RDJ3_HUMAN]	4.99749	14.52	5	1	1	1
F5H4J2	Peroxisomal membrane protein PEX14 OS=Homo sapiens GN=PEX14 PE=2 SV=1 - [F5H4J2_HUMAN]	4.98729	8.31	3	2	2	2
H0YI66	Rab-3A-interacting protein (Fragment) OS=Homo sapiens GN=RAB3IP PE=2 SV=1 - [H0YI66_HUMAN]	4.95612	12.09	13	2	2	2
Q9NXS2	Glutaminyl-peptide cyclotransferase-like protein OS=Homo sapiens GN=QPCTL PE=1 SV=2 - [QPCTL_HUMAN]	4.93229	2.88	1	1	1	1
B1AK87	Capping protein (Actin filament) muscle Z-line, beta, isoform CRA_a OS=Homo sapiens GN=CAPZB PE=4 SV=1 - [B1AK87_HUMAN]	4.92613	6.54	6	2	2	2
H3BQQ2	Zinc finger protein 598 OS=Homo sapiens GN=ZNF598 PE=4 SV=1 - [H3BQQ2_HUMAN]	4.84665	3.65	6	2	2	2
Q15773	Myeloid leukemia factor 2 OS=Homo sapiens GN=MLF2 PE=1 SV=1 - [MLF2_HUMAN]	4.81111	7.66	2	2	2	2
O75477	Erlin-1 OS=Homo sapiens GN=ERLIN1 PE=1 SV=1 - [ERLN1_HUMAN]	4.78511	6.36	2	2	2	2
C9K025	60S ribosomal protein L35a (Fragment) OS=Homo sapiens GN=RPL35A PE=2 SV=1 - [C9K025_HUMAN]	4.75901	22.34	2	2	2	2
C9JB50	60S ribosomal protein L28 OS=Homo sapiens GN=RPL28 PE=4 SV=1 - [C9JB50_HUMAN]	4.7507	23.19	8	2	2	2
P50914	60S ribosomal protein L14 OS=Homo sapiens GN=RPL14 PE=1 SV=4 - [RL14_HUMAN]	4.71211	10.7	2	2	2	2
Q92974-3	Isoform 3 of Rho guanine nucleotide exchange factor 2 OS=Homo sapiens GN=ARHGEF2 - [ARHG2_HUMAN]	4.70654	1.77	4	2	2	2
Q7L8L6	FAST kinase domain-containing protein 5 OS=Homo sapiens GN=FASTKD5 PE=1 SV=1 - [FAKD5_HUMAN]	4.69839	2.23	1	1	1	1
Q86U70-3	Isoform 2 of LIM domain-binding protein 1 OS=Homo sapiens GN=LDB1 - [LDB1_HUMAN]	4.6732	4.75	3	1	1	1
Q93084-4	Isoform SERCA3G of Sarcoplasmic/endoplasmic reticulum calcium ATPase 3 OS=Homo sapiens GN=ATP2A3 - [AT2A3_HUMAN]	4.64179	1.7	16	2	2	2
Q8NBS9-2	Isoform 2 of Thioredoxin domain-containing protein 5 OS=Homo sapiens GN=TXNDC5 - [TXND5_HUMAN]	4.63803	4.94	3	1	1	1
P08237	6-phosphofructokinase, muscle type OS=Homo sapiens GN=PFKM PE=1 SV=2 - [K6PF_HUMAN]	4.63771	2.56	5	1	2	2
J3KS45	Transmembrane and coiled-coil domain-containing protein 1 (Fragment) OS=Homo sapiens GN=TMCO1 PE=4 SV=1 - [J3KS45_HUMAN]	4.63297	7.69	5	1	1	2
Q9UJN7	Zinc finger protein 391 OS=Homo sapiens GN=ZNF391 PE=2 SV=2 - [ZN391_HUMAN]	4.60552	9.22	92	2	3	3
B3KRS5	Histone deacetylase OS=Homo sapiens GN=HDAC2 PE=2 SV=1 - [B3KRS5_HUMAN]	4.54458	5.9	12	2	2	2
H0Y4A6	Valine--tRNA ligase (Fragment) OS=Homo sapiens GN=VARS PE=3 SV=1 - [H0Y4A6_HUMAN]	4.5409	1.27	3	1	1	1
H0YDK8	Pumilio homolog 1 (Fragment) OS=Homo sapiens GN=PUM1 PE=4 SV=1 - [H0YDK8_HUMAN]	4.52678	3.22	16	3	3	3
Q9NUD5	Zinc finger CCHC domain-containing protein 3 OS=Homo sapiens GN=ZCCHC3 PE=1 SV=1 - [ZCHC3_HUMAN]	4.51145	2.72	1	1	1	2
B8ZZ56	AN1-type zinc finger protein 2B OS=Homo sapiens GN=ZFAND2B PE=4 SV=1 - [B8ZZ56_HUMAN]	4.48369	12.41	6	1	1	1
B4DM43	Mediator of RNA polymerase II transcription subunit 15 OS=Homo sapiens GN=MED15 PE=2 SV=1 - [B4DM43_HUMAN]	4.467	9.52	7	1	1	1
P48444-2	Isoform 2 of Coatomer subunit delta OS=Homo sapiens GN=ARCN1 - [COPD_HUMAN]	4.45505	5.67	3	2	2	2
F8W898	DNA-directed RNA polymerase OS=Homo sapiens GN=POLR1B PE=2 SV=1 - [F8W898_HUMAN]	4.45181	2	11	2	2	2
P20618	Proteasome subunit beta type-1 OS=Homo sapiens GN=PSMB1 PE=1 SV=2 - [PSB1_HUMAN]	4.45144	5.81	1	1	1	1
K7EJ49	Kelch-like ECH-associated protein 1 (Fragment) OS=Homo sapiens GN=KEAP1 PE=4 SV=1 - [K7EJ49_HUMAN]	4.42558	6.13	4	1	1	1
E7EW80	Peptidyl-prolyl cis-trans isomerase-like 2 OS=Homo sapiens GN=PPIL2 PE=2 SV=1 - [E7EW80_HUMAN]	4.37197	3.27	4	2	2	2
E9PF74	Mitochondrial thiamine pyrophosphate carrier OS=Homo sapiens GN=SLC25A19 PE=2 SV=1 - [E9PF74_HUMAN]	4.32966	4.18	2	1	1	1
P46778	60S ribosomal protein L21 OS=Homo sapiens GN=RPL21 PE=1 SV=2 - [RL21_HUMAN]	4.31886	8.75	1	2	2	2
Q9NXV2	BTB/POZ domain-containing protein KCTD5 OS=Homo sapiens GN=KCTD5 PE=1 SV=1 - [KCTD5_HUMAN]	4.29069	7.69	2	1	1	1
J3QL05	Serine/arginine-rich-splicing factor 2 (Fragment) OS=Homo sapiens GN=SRSF2 PE=4 SV=1 - [J3QL05_HUMAN]	4.26705	8.46	4	1	1	1
E5RK82	Centrin-3 OS=Homo sapiens GN=CETN3 PE=2 SV=1 - [E5RK82_HUMAN]	4.24468	8.33	3	1	1	1
P46109	Crk-like protein OS=Homo sapiens GN=CRKL PE=1 SV=1 - [CRKL_HUMAN]	4.22797	3.96	1	1	1	1
O95218-2	Isoform 2 of Zinc finger Ran-binding domain-containing protein 2 OS=Homo sapiens GN=ZRANB2 - [ZRAB2_HUMAN]	4.18699	5.63	2	2	2	2
Q96JH7	Deubiquitinating protein VCIP135 OS=Homo sapiens GN=VCPIP1 PE=1 SV=2 - [VCIP1_HUMAN]	4.18455	2.21	1	1	1	1
D6RD83	Heterogeneous nuclear ribonucleoprotein D0 (Fragment) OS=Homo sapiens GN=HNRNPD PE=2 SV=1 - [D6RD83_HUMAN]	4.14889	14.13	5	1	1	1
P43686-2	Isoform 2 of 26S protease regulatory subunit 6B OS=Homo sapiens GN=PSMC4 - [PRS6B_HUMAN]	4.13701	3.62	2	1	1	1
Q9Y5Q9-2	Isoform 2 of General transcription factor 3C polypeptide 3 OS=Homo sapiens GN=GTF3C3 - [TF3C3_HUMAN]	4.12585	4.12	2	1	1	1
A8MPS7	UPF0249 protein ydjC homolog OS=Homo sapiens GN=YDJC PE=1 SV=1 - [YDJC_HUMAN]	4.12545	4.02	1	1	1	1
F2Z2I2	6-phosphofructo-2-kinase OS=Homo sapiens GN=PFKFB3 PE=4 SV=1 - [F2Z2I2_HUMAN]	4.07319	2.42	7	1	1	1
C9J1F6	Protein PRRC2A OS=Homo sapiens GN=PRRC2A PE=2 SV=1 - [C9J1F6_HUMAN]	4.06742	1.26	17	2	2	2
C9J9K3	40S ribosomal protein SA (Fragment) OS=Homo sapiens GN=RPSA PE=2 SV=1 - [C9J9K3_HUMAN]	4.05409	6.82	2	1	1	1
P62306	Small nuclear ribonucleoprotein F OS=Homo sapiens GN=SNRPF PE=1 SV=1 - [RUXF_HUMAN]	4.02722	22.09	2	2	2	2
E9PE20	Signal recognition particle 9 kDa protein OS=Homo sapiens GN=SRP9 PE=2 SV=1 - [E9PE20_HUMAN]	4.02027	16.67	3	1	1	1
F8VRL4	Diphosphoinositol polyphosphate phosphohydrolase 2 (Fragment) OS=Homo sapiens GN=NUDT4 PE=2 SV=1 - [F8VRL4_HUMAN]	4.01783	15.79	7	1	1	1
F5H012	E3 ubiquitin-protein ligase TRIM21 OS=Homo sapiens GN=TRIM21 PE=2 SV=1 - [F5H012_HUMAN]	4.00286	2.32	2	1	1	1
K7EJ78	40S ribosomal protein S15 (Fragment) OS=Homo sapiens GN=RPS15 PE=3 SV=1 - [K7EJ78_HUMAN]	3.99738	9.3	5	1	1	1
Q9UNE7-2	Isoform 2 of E3 ubiquitin-protein ligase CHIP OS=Homo sapiens GN=STUB1 - [CHIP_HUMAN]	3.99562	9.52	5	2	2	2
I3L2Z3	Eukaryotic initiation factor 4A-III (Fragment) OS=Homo sapiens GN=EIF4A3 PE=2 SV=1 - [I3L2Z3_HUMAN]	3.93497	11.48	4	1	1	1
K7EIR2	Protein C19orf70 OS=Homo sapiens GN=C19orf70 PE=4 SV=1 - [K7EIR2_HUMAN]	3.9242	25	3	1	1	1
M0QYQ7	Heterogeneous nuclear ribonucleoprotein M (Fragment) OS=Homo sapiens GN=HNRNPM PE=4 SV=1 - [M0QYQ7_HUMAN]	3.91737	5.48	6	2	2	2
Q10570	Cleavage and polyadenylation specificity factor subunit 1 OS=Homo sapiens GN=CPSF1 PE=1 SV=2 - [CPSF1_HUMAN]	3.90961	0.97	1	1	1	1
O75380	NADH dehydrogenase [ubiquinone] iron-sulfur protein 6, mitochondrial OS=Homo sapiens GN=NDUFS6 PE=1 SV=1 - [NDUS6_HUMAN]	3.90585	12.1	2	1	1	1
Q8WWC4	Uncharacterized protein C2orf47, mitochondrial OS=Homo sapiens GN=C2orf47 PE=1 SV=1 - [CB047_HUMAN]	3.88928	6.19	2	2	2	2
E7ET89	Probable E3 ubiquitin-protein ligase DTX2 OS=Homo sapiens GN=DTX2 PE=2 SV=1 - [E7ET89_HUMAN]	3.86861	4.14	5	2	2	2
J3KNS5	Inhibitor of nuclear factor kappa-B kinase subunit beta OS=Homo sapiens GN=IKBKB PE=4 SV=1 - [J3KNS5_HUMAN]	3.85836	6.71	6	1	1	1
F5H6C2	Intraflagellar transport protein 88 homolog OS=Homo sapiens GN=IFT88 PE=2 SV=1 - [F5H6C2_HUMAN]	3.85306	2.48	4	1	1	1
B5MC98	Prolactin regulatory element-binding protein OS=Homo sapiens GN=PREB PE=2 SV=1 - [B5MC98_HUMAN]	3.82781	3.62	2	1	1	1
P03928	ATP synthase protein 8 OS=Homo sapiens GN=MT-ATP8 PE=1 SV=1 - [ATP8_HUMAN]	3.81189	23.53	1	1	1	1
H3BNG6	Synaptosomal-associated protein 23 OS=Homo sapiens GN=SNAP23 PE=2 SV=1 - [H3BNG6_HUMAN]	3.78347	31.82	8	1	1	1
O43164-2	Isoform 2 of E3 ubiquitin-protein ligase Praja-2 OS=Homo sapiens GN=PJA2 - [PJA2_HUMAN]	3.75929	1.89	2	1	1	1
Q16186	Proteasomal ubiquitin receptor ADRM1 OS=Homo sapiens GN=ADRM1 PE=1 SV=2 - [ADRM1_HUMAN]	3.71326	3.93	1	1	1	1
Q8N5G2	Macoilin OS=Homo sapiens GN=TMEM57 PE=1 SV=1 - [MACOI_HUMAN]	3.69534	1.66	1	1	1	1
F2Z305	DDB1- and CUL4-associated factor 6 OS=Homo sapiens GN=DCAF6 PE=2 SV=1 - [F2Z305_HUMAN]	3.69428	2.33	5	1	1	1
O00767	Acyl-CoA desaturase OS=Homo sapiens GN=SCD PE=1 SV=2 - [ACOD_HUMAN]	3.68694	4.74	1	1	1	1
H0YEB0	Arf-GAP with SH3 domain, ANK repeat and PH domain-containing protein 3 (Fragment) OS=Homo sapiens GN=ASAP3 PE=2 SV=1 - [H0YEB0_HUMAN]	3.67786	32.02	1	1	1	1
A8MUD9	60S ribosomal protein L7 OS=Homo sapiens GN=RPL7 PE=3 SV=1 - [A8MUD9_HUMAN]	3.66825	9.13	2	1	1	1
E7EP42	Putative mitochondrial import inner membrane translocase subunit Tim23B OS=Homo sapiens GN=TIMM23B PE=2 SV=2 - [E7EP42_HUMAN]	3.66665	13.82	5	1	1	1
D6RD67	Methylcrotonoyl-CoA carboxylase beta chain, mitochondrial (Fragment) OS=Homo sapiens GN=MCCC2 PE=4 SV=2 - [D6RD67_HUMAN]	3.65804	4.2	3	1	1	1
K7EPG2	Programmed cell death protein 5 OS=Homo sapiens GN=PDCD5 PE=4 SV=1 - [K7EPG2_HUMAN]	3.65339	32.5	5	1	1	1
D6RCT8	Dysbindin OS=Homo sapiens GN=DTNBP1 PE=2 SV=1 - [D6RCT8_HUMAN]	3.61605	5.77	6	1	1	1
G3V198	Nuclear pore complex protein Nup160 OS=Homo sapiens GN=NUP160 PE=4 SV=1 - [G3V198_HUMAN]	3.60382	1.13	2	1	1	1
F2Z2Q9	Low molecular weight phosphotyrosine protein phosphatase OS=Homo sapiens GN=ACP1 PE=4 SV=1 - [F2Z2Q9_HUMAN]	3.5633	17.14	7	1	1	1
J3QR09	Ribosomal protein L19 OS=Homo sapiens GN=RPL19 PE=3 SV=1 - [J3QR09_HUMAN]	3.55424	5.18	3	2	2	2
I3L4U9	Nuclear protein localization protein 4 homolog OS=Homo sapiens GN=NPLOC4 PE=2 SV=1 - [I3L4U9_HUMAN]	3.54926	13.33	3	2	2	2
Q9Y467	Sal-like protein 2 OS=Homo sapiens GN=SALL2 PE=1 SV=4 - [SALL2_HUMAN]	3.53091	1.89	1	1	1	1
P26196	Probable ATP-dependent RNA helicase DDX6 OS=Homo sapiens GN=DDX6 PE=1 SV=2 - [DDX6_HUMAN]	3.51298	3.93	1	1	1	1
P04150-7	Isoform GR-A beta of Glucocorticoid receptor OS=Homo sapiens GN=NR3C1 - [GCR_HUMAN]	3.51197	2.51	9	1	1	1
E9PNQ1	Dolichyl-diphosphooligosaccharide--protein glycosyltransferase subunit STT3A OS=Homo sapiens GN=STT3A PE=2 SV=1 - [E9PNQ1_HUMAN]	3.50913	1.79	2	1	1	1
H0Y8T6	Rap guanine nucleotide exchange factor 2 (Fragment) OS=Homo sapiens GN=RAPGEF2 PE=4 SV=1 - [H0Y8T6_HUMAN]	3.49606	6.04	10	1	1	1
Q32P28	Prolyl 3-hydroxylase 1 OS=Homo sapiens GN=LEPRE1 PE=1 SV=2 - [P3H1_HUMAN]	3.4721	1.63	2	1	1	1
Q9Y4W6	AFG3-like protein 2 OS=Homo sapiens GN=AFG3L2 PE=1 SV=2 - [AFG32_HUMAN]	3.46849	1.38	1	1	1	1
D3YTB1	60S ribosomal protein L32 (Fragment) OS=Homo sapiens GN=RPL32 PE=2 SV=1 - [D3YTB1_HUMAN]	3.4598	9.77	3	1	1	1
A6NL94	Epidermal growth factor receptor substrate 15 OS=Homo sapiens GN=EPS15 PE=2 SV=1 - [A6NL94_HUMAN]	3.45874	4.63	3	1	1	1
Q9P0L0	Vesicle-associated membrane protein-associated protein A OS=Homo sapiens GN=VAPA PE=1 SV=3 - [VAPA_HUMAN]	3.4582	5.62	2	1	1	1
B4DZP2	Transcription factor 12 OS=Homo sapiens GN=TCF12 PE=2 SV=1 - [B4DZP2_HUMAN]	3.43658	5.06	9	1	1	1
H0YDD8	60S acidic ribosomal protein P2 (Fragment) OS=Homo sapiens GN=RPLP2 PE=4 SV=1 - [H0YDD8_HUMAN]	3.41437	13.04	2	1	1	1
D3DRR9	Chromosome 10 open reading frame 47, isoform CRA_b OS=Homo sapiens GN=C10orf47 PE=4 SV=1 - [D3DRR9_HUMAN]	3.39119	6.28	2	1	1	1
P62875	DNA-directed RNA polymerases I, II, and III subunit RPABC5 OS=Homo sapiens GN=POLR2L PE=1 SV=1 - [RPAB5_HUMAN]	3.38172	16.42	1	1	1	1
B4DZI8	Coatomer protein complex, subunit beta 2 (Beta prime), isoform CRA_b OS=Homo sapiens GN=COPB2 PE=2 SV=1 - [B4DZI8_HUMAN]	3.36866	1.14	2	1	1	1
Q9H0D6-2	Isoform 2 of 5'-3' exoribonuclease 2 OS=Homo sapiens GN=XRN2 - [XRN2_HUMAN]	3.36774	1.37	3	1	1	1
Q92900-2	Isoform 2 of Regulator of nonsense transcripts 1 OS=Homo sapiens GN=UPF1 - [RENT1_HUMAN]	3.36352	0.98	2	1	1	1
H7C123	60S ribosomal protein L10 (Fragment) OS=Homo sapiens GN=RPL10 PE=2 SV=1 - [H7C123_HUMAN]	3.34636	12.09	5	1	1	1
E7EMI5	Dual-specificity tyrosine-phosphorylation-regulated kinase 1A (Fragment) OS=Homo sapiens GN=DYRK1A PE=2 SV=1 - [E7EMI5_HUMAN]	3.34343	6.87	12	1	1	1
A8MU44	Protein Hook homolog 1 OS=Homo sapiens GN=HOOK1 PE=2 SV=2 - [A8MU44_HUMAN]	3.32466	2.33	2	1	1	1
B4DF64	HAUS augmin-like complex subunit 3 OS=Homo sapiens GN=HAUS3 PE=2 SV=1 - [B4DF64_HUMAN]	3.31465	2.04	2	1	1	1
P49790	Nuclear pore complex protein Nup153 OS=Homo sapiens GN=NUP153 PE=1 SV=2 - [NU153_HUMAN]	3.30925	0.88	2	1	1	1
P14923	Junction plakoglobin OS=Homo sapiens GN=JUP PE=1 SV=3 - [PLAK_HUMAN]	3.29124	1.48	1	1	1	1
P62891	60S ribosomal protein L39 OS=Homo sapiens GN=RPL39 PE=2 SV=2 - [RL39_HUMAN]	3.28722	19.61	2	1	1	1
O75400-2	Isoform 2 of Pre-mRNA-processing factor 40 homolog A OS=Homo sapiens GN=PRPF40A - [PR40A_HUMAN]	3.27301	1.29	3	1	1	2
P52907	F-actin-capping protein subunit alpha-1 OS=Homo sapiens GN=CAPZA1 PE=1 SV=3 - [CAZA1_HUMAN]	3.26604	5.24	1	1	1	1
C9JUN4	Phosphoribosyl pyrophosphate synthase-associated protein 1 (Fragment) OS=Homo sapiens GN=PRPSAP1 PE=2 SV=1 - [C9JUN4_HUMAN]	3.23652	5.06	5	1	1	1
I3L172	Protein FAM195A OS=Homo sapiens GN=FAM195A PE=4 SV=1 - [I3L172_HUMAN]	3.22748	16.92	3	1	1	1
P25787	Proteasome subunit alpha type-2 OS=Homo sapiens GN=PSMA2 PE=1 SV=2 - [PSA2_HUMAN]	3.21188	4.27	1	1	1	1
F5H5N1	NADH dehydrogenase [ubiquinone] iron-sulfur protein 7, mitochondrial OS=Homo sapiens GN=NDUFS7 PE=2 SV=1 - [F5H5N1_HUMAN]	3.15588	4.95	4	1	1	1
Q15072	Zinc finger protein OZF OS=Homo sapiens GN=ZNF146 PE=1 SV=2 - [OZF_HUMAN]	3.15113	4.11	1	1	1	1
Q9NRC1-7	Isoform 7 of Suppressor of tumorigenicity 7 protein OS=Homo sapiens GN=ST7 - [ST7_HUMAN]	3.12677	4.26	16	1	1	1
J3KSI2	E3 ubiquitin-protein ligase RNF138 (Fragment) OS=Homo sapiens GN=RNF138 PE=4 SV=1 - [J3KSI2_HUMAN]	3.12391	10.19	3	1	1	1
Q9Y3Y2-4	Isoform 3 of Chromatin target of PRMT1 protein OS=Homo sapiens GN=CHTOP - [CHTOP_HUMAN]	3.11858	6.44	3	1	1	1
B4DY72	Heat shock protein 105 kDa OS=Homo sapiens GN=HSPH1 PE=2 SV=1 - [B4DY72_HUMAN]	3.11147	1.33	5	1	1	1
P81605	Dermcidin OS=Homo sapiens GN=DCD PE=1 SV=2 - [DCD_HUMAN]	3.10489	12.73	2	1	1	1
M0R061	Coatomer subunit epsilon OS=Homo sapiens GN=COPE PE=4 SV=1 - [M0R061_HUMAN]	3.10435	10.96	5	1	1	1
Q14999	Cullin-7 OS=Homo sapiens GN=CUL7 PE=1 SV=2 - [CUL7_HUMAN]	3.10152	0.59	2	1	1	1
Q86U42-2	Isoform 2 of Polyadenylate-binding protein 2 OS=Homo sapiens GN=PABPN1 - [PABP2_HUMAN]	3.09666	3.38	3	1	1	1
P13010	X-ray repair cross-complementing protein 5 OS=Homo sapiens GN=XRCC5 PE=1 SV=3 - [XRCC5_HUMAN]	3.09252	1.5	1	1	1	1
A8MXH2	Nucleosome assembly protein 1-like 4 (Fragment) OS=Homo sapiens GN=NAP1L4 PE=2 SV=2 - [A8MXH2_HUMAN]	3.09073	7.05	7	1	1	1
E7EW34	26S proteasome non-ATPase regulatory subunit 2 OS=Homo sapiens GN=PSMD2 PE=2 SV=1 - [E7EW34_HUMAN]	3.06067	1.03	2	1	1	1
H7C2P3	Melanoma antigen preferentially-expressed in tumors (Fragment) OS=Homo sapiens GN=PRAME PE=4 SV=1 - [H7C2P3_HUMAN]	3.05576	8.99	4	1	1	1
D6RFM5	Succinate dehydrogenase [ubiquinone] flavoprotein subunit, mitochondrial OS=Homo sapiens GN=SDHA PE=2 SV=1 - [D6RFM5_HUMAN]	3.04114	1.89	3	1	1	1
B7Z4L4	Dolichyl-diphosphooligosaccharide--protein glycosyltransferase subunit 1 OS=Homo sapiens GN=RPN1 PE=2 SV=1 - [B7Z4L4_HUMAN]	3.0158	3.45	2	1	1	1
F8WAS3	NADH dehydrogenase [ubiquinone] 1 alpha subcomplex subunit 5 OS=Homo sapiens GN=NDUFA5 PE=2 SV=1 - [F8WAS3_HUMAN]	3.00719	12.86	5	1	1	1
P63167	Dynein light chain 1, cytoplasmic OS=Homo sapiens GN=DYNLL1 PE=1 SV=1 - [DYL1_HUMAN]	2.97547	12.36	2	1	1	1
F8WDT3	Protein-L-isoaspartate(D-aspartate) O-methyltransferase OS=Homo sapiens GN=PCMT1 PE=2 SV=1 - [F8WDT3_HUMAN]	2.97067	8.33	7	1	1	1
A2AB88	Prefoldin subunit 6 OS=Homo sapiens GN=PFDN6 PE=4 SV=1 - [A2AB88_HUMAN]	2.96814	7.77	2	1	1	1
E9PI34	Centrosomal protein of 164 kDa (Fragment) OS=Homo sapiens GN=CEP164 PE=2 SV=1 - [E9PI34_HUMAN]	2.96761	0.89	3	1	1	1
Q5T5E9	Threonine--tRNA ligase, mitochondrial OS=Homo sapiens GN=TARS2 PE=4 SV=1 - [Q5T5E9_HUMAN]	2.95738	2.03	2	1	1	1
Q8N490-2	Isoform 2 of Probable hydrolase PNKD OS=Homo sapiens GN=PNKD - [PNKD_HUMAN]	2.95439	13.38	1	2	2	2
P62854	40S ribosomal protein S26 OS=Homo sapiens GN=RPS26 PE=1 SV=3 - [RS26_HUMAN]	2.93989	13.04	2	1	1	1
O95985	DNA topoisomerase 3-beta-1 OS=Homo sapiens GN=TOP3B PE=1 SV=1 - [TOP3B_HUMAN]	2.93328	1.16	1	1	1	1
P17542-3	Isoform PP22-TAL1 of T-cell acute lymphocytic leukemia protein 1 OS=Homo sapiens GN=TAL1 - [TAL1_HUMAN]	2.93253	7.69	4	1	1	1
C9JPT4	Transcription intermediary factor 1-alpha OS=Homo sapiens GN=TRIM24 PE=2 SV=1 - [C9JPT4_HUMAN]	2.92307	2.04	3	1	1	1
Q8N1F7-2	Isoform 2 of Nuclear pore complex protein Nup93 OS=Homo sapiens GN=NUP93 - [NUP93_HUMAN]	2.91677	1.44	2	1	1	1
P49756	RNA-binding protein 25 OS=Homo sapiens GN=RBM25 PE=1 SV=3 - [RBM25_HUMAN]	2.90858	1.66	1	1	1	1
P46821	Microtubule-associated protein 1B OS=Homo sapiens GN=MAP1B PE=1 SV=2 - [MAP1B_HUMAN]	2.90044	0.97	3	2	2	2
H7C419	Cleavage and polyadenylation-specificity factor subunit 4 (Fragment) OS=Homo sapiens GN=CPSF4 PE=4 SV=1 - [H7C419_HUMAN]	2.9001	4.66	2	1	1	1
Q9Y679-3	Isoform 3 of Ancient ubiquitous protein 1 OS=Homo sapiens GN=AUP1 - [AUP1_HUMAN]	2.88246	2.14	3	1	1	1
C9J673	Exportin-1 (Fragment) OS=Homo sapiens GN=XPO1 PE=2 SV=1 - [C9J673_HUMAN]	2.8711	13.64	3	2	2	2
A3KFJ2	Aurora kinase A (Fragment) OS=Homo sapiens GN=AURKA PE=4 SV=1 - [A3KFJ2_HUMAN]	2.85597	15.19	7	1	1	1
Q14683	Structural maintenance of chromosomes protein 1A OS=Homo sapiens GN=SMC1A PE=1 SV=2 - [SMC1A_HUMAN]	2.85295	0.81	1	1	1	1
Q9C0J8	pre-mRNA 3' end processing protein WDR33 OS=Homo sapiens GN=WDR33 PE=1 SV=2 - [WDR33_HUMAN]	2.8433	0.9	1	1	1	1
A9UF05	BCR/ABL fusion protein isoform Y3 OS=Homo sapiens GN=BCR/ABL fusion PE=2 SV=1 - [A9UF05_HUMAN]	2.84325	2.57	3	1	1	1
Q9UMS4	Pre-mRNA-processing factor 19 OS=Homo sapiens GN=PRPF19 PE=1 SV=1 - [PRP19_HUMAN]	2.8252	1.98	1	1	1	1
F8VSB2	DNA primase small subunit OS=Homo sapiens GN=PRIM1 PE=2 SV=1 - [F8VSB2_HUMAN]	2.82055	4.86	3	1	1	1
Q9NYZ3	G2 and S phase-expressed protein 1 OS=Homo sapiens GN=GTSE1 PE=1 SV=3 - [GTSE1_HUMAN]	2.81801	1.67	1	1	1	1
F8WF93	Dol-P-Man:Man(5)GlcNAc(2)-PP-Dol alpha-1,3-mannosyltransferase OS=Homo sapiens GN=ALG3 PE=2 SV=1 - [F8WF93_HUMAN]	2.80601	18.46	5	1	1	1
Q86XI2	Condensin-2 complex subunit G2 OS=Homo sapiens GN=NCAPG2 PE=1 SV=1 - [CNDG2_HUMAN]	2.80343	1.49	5	2	2	2
F5H861	Ribonucleoside-diphosphate reductase large subunit OS=Homo sapiens GN=RRM1 PE=2 SV=1 - [F5H861_HUMAN]	2.80336	2.2	4	1	1	1
Q15717	ELAV-like protein 1 OS=Homo sapiens GN=ELAVL1 PE=1 SV=2 - [ELAV1_HUMAN]	2.80306	3.68	2	1	1	1
P60604-2	Isoform 2 of Ubiquitin-conjugating enzyme E2 G2 OS=Homo sapiens GN=UBE2G2 - [UB2G2_HUMAN]	2.79226	6.57	2	1	1	1
P49910	Zinc finger protein 165 OS=Homo sapiens GN=ZNF165 PE=1 SV=1 - [ZN165_HUMAN]	2.77487	3.09	1	1	1	1
K7EJM5	TAR DNA-binding protein 43 (Fragment) OS=Homo sapiens GN=TARDBP PE=4 SV=1 - [K7EJM5_HUMAN]	2.76258	6.47	6	1	1	1
H0YJM8	Proteasome subunit beta type-5 (Fragment) OS=Homo sapiens GN=PSMB5 PE=3 SV=1 - [H0YJM8_HUMAN]	2.74747	10.17	3	1	1	1
M0QX53	Prostate tumor-overexpressed gene 1 protein (Fragment) OS=Homo sapiens GN=PTOV1 PE=4 SV=1 - [M0QX53_HUMAN]	2.7472	21.43	6	1	1	1
P07814	Bifunctional glutamate/proline--tRNA ligase OS=Homo sapiens GN=EPRS PE=1 SV=5 - [SYEP_HUMAN]	2.73954	1.06	1	1	1	1
E9PJ81	UBX domain-containing protein 1 (Fragment) OS=Homo sapiens GN=UBXN1 PE=2 SV=1 - [E9PJ81_HUMAN]	2.7335	3.1	4	1	1	1
B4DGD5	DnaJ homolog subfamily C member 11 OS=Homo sapiens GN=DNAJC11 PE=2 SV=1 - [B4DGD5_HUMAN]	2.71557	1.92	5	1	1	1
Q9H4H8	Protein FAM83D OS=Homo sapiens GN=FAM83D PE=1 SV=3 - [FA83D_HUMAN]	2.71207	1.88	1	1	1	1
Q9Y6K0	Choline/ethanolaminephosphotransferase 1 OS=Homo sapiens GN=CEPT1 PE=1 SV=1 - [CEPT1_HUMAN]	2.70042	2.64	1	1	1	1
H7C3B5	Genetic suppressor element 1 (Fragment) OS=Homo sapiens GN=GSE1 PE=4 SV=1 - [H7C3B5_HUMAN]	2.69883	2.63	5	1	1	1
O75808-2	Isoform 2 of Calpain-15 OS=Homo sapiens GN=SOLH - [CAN15_HUMAN]	2.69789	3.13	2	1	1	1
F8WCC0	Myotubularin-related protein 14 OS=Homo sapiens GN=MTMR14 PE=2 SV=1 - [F8WCC0_HUMAN]	2.69601	9.49	6	1	1	1
H7C137	Ran-specific GTPase-activating protein (Fragment) OS=Homo sapiens GN=RANBP1 PE=2 SV=1 - [H7C137_HUMAN]	2.66085	7.03	5	1	1	1
H0Y564	Anaphase-promoting complex subunit 1 (Fragment) OS=Homo sapiens GN=ANAPC1 PE=4 SV=1 - [H0Y564_HUMAN]	2.6606	0.76	2	1	1	1
B1AKM8	Phosphatidylserine decarboxylase alpha chain (Fragment) OS=Homo sapiens GN=PISD PE=4 SV=1 - [B1AKM8_HUMAN]	2.64978	3.51	5	1	1	1
Q5JR91	Kinesin-like protein KIF2C (Fragment) OS=Homo sapiens GN=KIF2C PE=4 SV=1 - [Q5JR91_HUMAN]	2.64471	3.27	5	1	1	1
P42694	Probable helicase with zinc finger domain OS=Homo sapiens GN=HELZ PE=1 SV=2 - [HELZ_HUMAN]	2.63644	0.57	2	1	1	1
K7ERY7	60S ribosomal protein L27 OS=Homo sapiens GN=RPL27 PE=4 SV=1 - [K7ERY7_HUMAN]	2.63526	20	2	1	1	1
H0YL43	Reticulocalbin-2 (Fragment) OS=Homo sapiens GN=RCN2 PE=4 SV=1 - [H0YL43_HUMAN]	2.6273	5.16	3	1	1	1
Q7L5D6	Golgi to ER traffic protein 4 homolog OS=Homo sapiens GN=GET4 PE=1 SV=1 - [GET4_HUMAN]	2.62199	3.36	1	1	1	1
F5H5P4	Proto-oncogene vav OS=Homo sapiens GN=VAV1 PE=2 SV=1 - [F5H5P4_HUMAN]	2.62102	1.34	4	1	1	1
Q9H939-2	Isoform 2 of Proline-serine-threonine phosphatase-interacting protein 2 OS=Homo sapiens GN=PSTPIP2 - [PPIP2_HUMAN]	2.61476	2.56	2	1	1	1
H0YBT1	BAG family molecular chaperone regulator 4 (Fragment) OS=Homo sapiens GN=BAG4 PE=2 SV=1 - [H0YBT1_HUMAN]	2.61332	7.1	3	1	1	1
Q96CS2-2	Isoform 2 of HAUS augmin-like complex subunit 1 OS=Homo sapiens GN=HAUS1 - [HAUS1_HUMAN]	2.60889	4.46	3	1	1	1
O15235	28S ribosomal protein S12, mitochondrial OS=Homo sapiens GN=MRPS12 PE=1 SV=1 - [RT12_HUMAN]	2.60378	7.97	1	1	1	1
H0Y5D3	Phosducin-like protein (Fragment) OS=Homo sapiens GN=PDCL PE=4 SV=1 - [H0Y5D3_HUMAN]	2.60037	12.09	3	1	1	1
Q9ULH0-5	Isoform 5 of Kinase D-interacting substrate of 220 kDa OS=Homo sapiens GN=KIDINS220 - [KDIS_HUMAN]	2.58533	2.39	4	1	1	1
Q8WUE5-2	Isoform 2 of Uncharacterized protein CXorf48 OS=Homo sapiens GN=CXorf48 - [CX048_HUMAN]	2.58284	5.37	2	1	1	1
Q9Y508-2	Isoform 2 of RING finger protein 114 OS=Homo sapiens GN=RNF114 - [RN114_HUMAN]	2.57874	7.33	2	1	1	1
B0QZ36	mRNA export factor (Fragment) OS=Homo sapiens GN=RAE1 PE=4 SV=1 - [B0QZ36_HUMAN]	2.56757	14.6	4	1	1	1
Q9H4A3-4	Isoform 3 of Serine/threonine-protein kinase WNK1 OS=Homo sapiens GN=WNK1 - [WNK1_HUMAN]	2.567	0.71	7	1	1	1
H0YB97	Fatty acid desaturase 1 (Fragment) OS=Homo sapiens GN=FADS1 PE=3 SV=1 - [H0YB97_HUMAN]	2.56336	5.71	3	1	1	1
C9JJZ7	Heterogeneous nuclear ribonucleoprotein L-like (Fragment) OS=Homo sapiens GN=HNRPLL PE=2 SV=1 - [C9JJZ7_HUMAN]	2.55862	10.74	10	1	1	1
H7BXW3	Melanoma-associated antigen D2 OS=Homo sapiens GN=MAGED2 PE=2 SV=1 - [H7BXW3_HUMAN]	2.55095	3.06	5	2	2	2
Q3KQU3-3	Isoform 3 of MAP7 domain-containing protein 1 OS=Homo sapiens GN=MAP7D1 - [MA7D1_HUMAN]	2.5488	3.18	4	1	1	1
Q9Y3B9	RRP15-like protein OS=Homo sapiens GN=RRP15 PE=1 SV=2 - [RRP15_HUMAN]	2.54404	4.61	1	1	1	1
E5RJW4	Pre-mRNA-splicing factor RBM22 (Fragment) OS=Homo sapiens GN=RBM22 PE=2 SV=1 - [E5RJW4_HUMAN]	2.53709	5.59	3	1	1	1
H7C3Q8	Arf-GAP with coiled-coil, ANK repeat and PH domain-containing protein 2 (Fragment) OS=Homo sapiens GN=ACAP2 PE=4 SV=1 - [H7C3Q8_HUMAN]	2.52187	3.91	5	1	1	1
H0YA93	NEDD4-binding protein 2 (Fragment) OS=Homo sapiens GN=N4BP2 PE=4 SV=1 - [H0YA93_HUMAN]	2.52184	0.86	3	1	1	1
F8W8Z4	E3 ubiquitin-protein ligase BRE1B OS=Homo sapiens GN=RNF40 PE=2 SV=1 - [F8W8Z4_HUMAN]	2.51937	1.15	5	1	1	1
E7EVU5	Nuclear receptor corepressor 1 (Fragment) OS=Homo sapiens GN=NCOR1 PE=2 SV=1 - [E7EVU5_HUMAN]	2.51277	1.86	6	1	1	1
F8VRZ8	Sentrin-specific protease 1 (Fragment) OS=Homo sapiens GN=SENP1 PE=2 SV=1 - [F8VRZ8_HUMAN]	2.50382	8.45	3	1	1	1
Q92616	Translational activator GCN1 OS=Homo sapiens GN=GCN1L1 PE=1 SV=6 - [GCN1L_HUMAN]	2.4891	0.45	1	1	1	1
A6NHR9	Structural maintenance of chromosomes flexible hinge domain-containing protein 1 OS=Homo sapiens GN=SMCHD1 PE=1 SV=2 - [SMHD1_HUMAN]	2.4871	0.5	1	1	1	1
E5RIU6	Cyclin-dependent kinase 1 (Fragment) OS=Homo sapiens GN=CDK1 PE=2 SV=1 - [E5RIU6_HUMAN]	2.48488	4.76	3	1	1	1
O00635	Tripartite motif-containing protein 38 OS=Homo sapiens GN=TRIM38 PE=1 SV=1 - [TRI38_HUMAN]	2.48375	2.58	1	1	1	1
P28072	Proteasome subunit beta type-6 OS=Homo sapiens GN=PSMB6 PE=1 SV=4 - [PSB6_HUMAN]	2.47286	4.6	1	1	1	1
F5GY65	Mitochondrial 2-oxoglutarate/malate carrier protein OS=Homo sapiens GN=SLC25A11 PE=2 SV=1 - [F5GY65_HUMAN]	2.46873	2.66	3	1	1	1
B4DDM6	Mitotic checkpoint protein BUB3 OS=Homo sapiens GN=BUB3 PE=2 SV=1 - [B4DDM6_HUMAN]	2.45998	4.03	3	1	1	1
Q96S55-3	Isoform 3 of ATPase WRNIP1 OS=Homo sapiens GN=WRNIP1 - [WRIP1_HUMAN]	2.45403	2.25	3	1	1	1
O94972-2	Isoform 2 of E3 ubiquitin-protein ligase TRIM37 OS=Homo sapiens GN=TRIM37 - [TRI37_HUMAN]	2.43215	0.87	3	1	1	1
Q6PML9	Zinc transporter 9 OS=Homo sapiens GN=SLC30A9 PE=1 SV=1 - [ZNT9_HUMAN]	2.43101	1.58	1	1	1	1
P11441	Ubiquitin-like protein 4A OS=Homo sapiens GN=UBL4A PE=1 SV=1 - [UBL4A_HUMAN]	2.43022	5.73	2	1	1	1
Q9HBM8	1-acyl-sn-glycerol-3-phosphate acyltransferase alpha OS=Homo sapiens GN=AGPAT1 PE=2 SV=1 - [Q9HBM8_HUMAN]	2.42822	5.26	2	1	1	1
Q9Y6Y0	Influenza virus NS1A-binding protein OS=Homo sapiens GN=IVNS1ABP PE=1 SV=3 - [NS1BP_HUMAN]	2.42602	1.25	1	1	1	1
B5MD38	3-ketoacyl-CoA thiolase OS=Homo sapiens GN=HADHB PE=2 SV=1 - [B5MD38_HUMAN]	2.42574	2.28	4	1	1	1
C9J9W2	LIM and SH3 domain protein 1 (Fragment) OS=Homo sapiens GN=LASP1 PE=2 SV=1 - [C9J9W2_HUMAN]	2.42556	6.02	3	1	1	1
P61254	60S ribosomal protein L26 OS=Homo sapiens GN=RPL26 PE=1 SV=1 - [RL26_HUMAN]	2.41933	6.9	1	1	1	1
G3V119	DBIRD complex subunit KIAA1967 OS=Homo sapiens GN=KIAA1967 PE=4 SV=1 - [G3V119_HUMAN]	2.4067	2.01	4	1	1	1
Q9NVV4	Poly(A) RNA polymerase, mitochondrial OS=Homo sapiens GN=MTPAP PE=1 SV=1 - [PAPD1_HUMAN]	2.39633	1.55	2	1	1	1
Q13595-2	Isoform Short of Transformer-2 protein homolog alpha OS=Homo sapiens GN=TRA2A - [TRA2A_HUMAN]	2.39513	8.85	4	1	1	1
Q8WUK0-2	Isoform 2 of Phosphatidylglycerophosphatase and protein-tyrosine phosphatase 1 OS=Homo sapiens GN=PTPMT1 - [PTPM1_HUMAN]	2.39001	6.57	2	1	1	1
Q5JV03	Ubiquitin-associated protein 2 OS=Homo sapiens GN=UBAP2 PE=2 SV=1 - [Q5JV03_HUMAN]	2.38657	3.35	4	1	1	1
Q5JSL3	Dedicator of cytokinesis protein 11 OS=Homo sapiens GN=DOCK11 PE=1 SV=2 - [DOC11_HUMAN]	2.37275	0.58	2	1	1	1
A1L3A6	NUFIP2 protein OS=Homo sapiens GN=NUFIP2 PE=2 SV=1 - [A1L3A6_HUMAN]	2.37191	9.17	2	1	1	1
Q9BSL1	Ubiquitin-associated domain-containing protein 1 OS=Homo sapiens GN=UBAC1 PE=1 SV=1 - [UBAC1_HUMAN]	2.36255	2.72	1	1	1	1
P40939	Trifunctional enzyme subunit alpha, mitochondrial OS=Homo sapiens GN=HADHA PE=1 SV=2 - [ECHA_HUMAN]	2.35664	1.05	1	1	1	1
H0Y6R1	PTB domain-containing engulfment adapter protein 1 (Fragment) OS=Homo sapiens GN=GULP1 PE=4 SV=1 - [H0Y6R1_HUMAN]	2.34892	7.48	4	1	1	1
Q8N720	Zinc finger protein 655 OS=Homo sapiens GN=ZNF655 PE=1 SV=3 - [ZN655_HUMAN]	2.33087	1.83	2	1	1	1
F5H2A7	Prefoldin subunit 3 OS=Homo sapiens GN=VBP1 PE=2 SV=1 - [F5H2A7_HUMAN]	2.33076	9.9	2	2	2	2
P62750	60S ribosomal protein L23a OS=Homo sapiens GN=RPL23A PE=1 SV=1 - [RL23A_HUMAN]	2.32368	7.05	1	1	1	1
J3KRJ2	Aurora kinase B (Fragment) OS=Homo sapiens GN=AURKB PE=4 SV=1 - [J3KRJ2_HUMAN]	2.31719	17.14	10	1	1	1
P60953	Cell division control protein 42 homolog OS=Homo sapiens GN=CDC42 PE=1 SV=2 - [CDC42_HUMAN]	2.31112	5.24	2	1	1	1
O14818-2	Isoform 2 of Proteasome subunit alpha type-7 OS=Homo sapiens GN=PSMA7 - [PSA7_HUMAN]	2.30899	5.06	3	1	1	1
Q8IXX3	HERC3 protein OS=Homo sapiens GN=HERC3 PE=2 SV=1 - [Q8IXX3_HUMAN]	2.28334	3.26	2	1	1	1
J3QT61	GTPase Era, mitochondrial OS=Homo sapiens GN=ERAL1 PE=4 SV=1 - [J3QT61_HUMAN]	2.28073	6.43	5	1	1	1
H0YHV5	Methionine--tRNA ligase, cytoplasmic (Fragment) OS=Homo sapiens GN=MARS PE=4 SV=1 - [H0YHV5_HUMAN]	2.27917	4.29	3	1	1	1
J3KSJ0	60S ribosomal protein L17 (Fragment) OS=Homo sapiens GN=RPL17 PE=3 SV=1 - [J3KSJ0_HUMAN]	2.27492	17.86	8	1	1	1
G5E9M8	Sp1 transcription factor, isoform CRA_b OS=Homo sapiens GN=SP1 PE=4 SV=1 - [G5E9M8_HUMAN]	2.25992	1.16	2	1	1	1
G3V3L6	C-1-tetrahydrofolate synthase, cytoplasmic OS=Homo sapiens GN=MTHFD1 PE=2 SV=1 - [G3V3L6_HUMAN]	2.24805	2.68	4	2	2	2
Q9Y2S0	DNA-directed RNA polymerases I and III subunit RPAC2 OS=Homo sapiens GN=POLR1D PE=1 SV=1 - [RPAC2_HUMAN]	2.24339	6.77	1	1	1	1
B4DNM9	Dihydroxyacetone phosphate acyltransferase OS=Homo sapiens GN=GNPAT PE=2 SV=1 - [B4DNM9_HUMAN]	2.23973	1.29	2	1	1	1
P06400	Retinoblastoma-associated protein OS=Homo sapiens GN=RB1 PE=1 SV=2 - [RB_HUMAN]	2.23894	1.51	1	1	1	1
K7ES42	Scaffold attachment factor B1 OS=Homo sapiens GN=SAFB PE=4 SV=1 - [K7ES42_HUMAN]	2.22669	10.38	5	1	1	1
F5GYW6	Exportin-T (Fragment) OS=Homo sapiens GN=XPOT PE=2 SV=1 - [F5GYW6_HUMAN]	2.22651	15	3	1	1	1
H7C4B7	Delta(24)-sterol reductase (Fragment) OS=Homo sapiens GN=DHCR24 PE=4 SV=1 - [H7C4B7_HUMAN]	2.22559	5.84	4	1	1	1
Q70EL1-4	Isoform 2 of Inactive ubiquitin carboxyl-terminal hydrolase 54 OS=Homo sapiens GN=USP54 - [UBP54_HUMAN]	2.21431	2.23	5	1	1	1
P41212	Transcription factor ETV6 OS=Homo sapiens GN=ETV6 PE=1 SV=1 - [ETV6_HUMAN]	2.2133	1.99	1	1	1	1
B1ALB4	Protein SMG7 (Fragment) OS=Homo sapiens GN=SMG7 PE=4 SV=1 - [B1ALB4_HUMAN]	2.21199	3.3	8	2	2	2
Q53FZ2-2	Isoform 2 of Acyl-coenzyme A synthetase ACSM3, mitochondrial OS=Homo sapiens GN=ACSM3 - [ACSM3_HUMAN]	2.20989	1.83	4	1	1	1
B3KUS5	Ubiquitin carboxyl-terminal hydrolase OS=Homo sapiens GN=USP30 PE=2 SV=1 - [B3KUS5_HUMAN]	2.20571	1.65	2	1	1	1
P62993-2	Isoform 2 of Growth factor receptor-bound protein 2 OS=Homo sapiens GN=GRB2 - [GRB2_HUMAN]	2.20483	4.55	2	1	1	1
Q9H307-2	Isoform 2 of Pinin OS=Homo sapiens GN=PNN - [PININ_HUMAN]	2.19966	1.88	2	1	1	1
A8K8V0-2	Isoform 2 of Zinc finger protein 785 OS=Homo sapiens GN=ZNF785 - [ZN785_HUMAN]	2.19144	4.1	2	1	1	1
J3KQE0	SUN domain-containing protein 2 OS=Homo sapiens GN=SUN2 PE=4 SV=1 - [J3KQE0_HUMAN]	2.18849	1.42	3	1	1	1
Q5T0C7	SCL-interrupting locus protein (Fragment) OS=Homo sapiens GN=STIL PE=4 SV=1 - [Q5T0C7_HUMAN]	2.17655	0.87	4	1	1	1
F8WEI7	Galectin-1 OS=Homo sapiens GN=LGALS1 PE=2 SV=1 - [F8WEI7_HUMAN]	2.17218	26.32	2	1	1	1
E7ERH2	S-phase kinase-associated protein 1 (Fragment) OS=Homo sapiens GN=SKP1 PE=2 SV=1 - [E7ERH2_HUMAN]	2.15741	6.34	5	1	1	1
H7C287	Protein transport protein Sec61 subunit alpha isoform 2 (Fragment) OS=Homo sapiens GN=SEC61A2 PE=2 SV=1 - [H7C287_HUMAN]	2.15432	3.33	10	1	1	1
H3BSK8	E3 ubiquitin-protein ligase RBBP6 (Fragment) OS=Homo sapiens GN=RBBP6 PE=2 SV=1 - [H3BSK8_HUMAN]	2.14859	1.19	3	1	1	1
Q96IJ6	Mannose-1-phosphate guanyltransferase alpha OS=Homo sapiens GN=GMPPA PE=1 SV=1 - [GMPPA_HUMAN]	2.1334	3.33	2	1	1	1
P21580	Tumor necrosis factor alpha-induced protein 3 OS=Homo sapiens GN=TNFAIP3 PE=1 SV=1 - [TNAP3_HUMAN]	2.12399	0.89	1	1	1	1
Q9Y2U9-2	Isoform 2 of Kelch domain-containing protein 2 OS=Homo sapiens GN=KLHDC2 - [KLDC2_HUMAN]	2.12185	4.02	4	1	1	1
F8VVS4	Tastin (Fragment) OS=Homo sapiens GN=TROAP PE=2 SV=1 - [F8VVS4_HUMAN]	2.11696	4.44	4	1	1	1
P05023-2	Isoform 2 of Sodium/potassium-transporting ATPase subunit alpha-1 OS=Homo sapiens GN=ATP1A1 - [AT1A1_HUMAN]	2.09057	1.32	11	1	1	1
H3BR57	RNA-binding protein with serine-rich domain 1 (Fragment) OS=Homo sapiens GN=RNPS1 PE=2 SV=1 - [H3BR57_HUMAN]	2.08428	7.14	9	1	1	1
P15104	Glutamine synthetase OS=Homo sapiens GN=GLUL PE=1 SV=4 - [GLNA_HUMAN]	2.03949	1.88	1	1	1	1
Q96NI0	Dedicator of cytokinesis protein 7 OS=Homo sapiens GN=DOCK7 PE=2 SV=1 - [Q96NI0_HUMAN]	2.02991	1.42	7	1	1	1
Q9Y4B5-4	Isoform 4 of Protein SOGA2 OS=Homo sapiens GN=SOGA2 - [SOGA2_HUMAN]	2.02743	0.92	4	1	1	1
Q2VPK5-3	Isoform 2 of Cytoplasmic tRNA 2-thiolation protein 2 OS=Homo sapiens GN=CTU2 - [CTU2_HUMAN]	2.02095	1.87	4	1	1	1
G3V4Z7	Exocyst complex component 5 (Fragment) OS=Homo sapiens GN=EXOC5 PE=2 SV=1 - [G3V4Z7_HUMAN]	2.01489	17.74	3	1	1	1
H7C1W6	Cystathionine beta-synthase (Fragment) OS=Homo sapiens GN=CBS PE=4 SV=1 - [H7C1W6_HUMAN]	2.01436	6.04	6	1	1	1
O60716-8	Isoform 1 of Catenin delta-1 OS=Homo sapiens GN=CTNND1 - [CTND1_HUMAN]	2.01195	0.88	9	1	1	1
Q6ZNB6-2	Isoform 2 of NF-X1-type zinc finger protein NFXL1 OS=Homo sapiens GN=NFXL1 - [NFXL1_HUMAN]	2.00152	2.18	2	1	1	2
H7C2E7	Filamin-A (Fragment) OS=Homo sapiens GN=FLNA PE=4 SV=1 - [H7C2E7_HUMAN]	1.98523	8.89	4	1	1	1
C9J365	Translocon-associated protein subunit gamma OS=Homo sapiens GN=SSR3 PE=4 SV=1 - [C9J365_HUMAN]	1.98046	6.77	4	1	1	1
Q5JP02	Histone-binding protein RBBP7 (Fragment) OS=Homo sapiens GN=RBBP7 PE=2 SV=1 - [Q5JP02_HUMAN]	1.9713	4	12	1	1	1
M0R0B6	Pyroglutamyl-peptidase 1 OS=Homo sapiens GN=PGPEP1 PE=4 SV=1 - [M0R0B6_HUMAN]	1.95971	10.53	3	1	1	1
G5E9F8	Protein S (Alpha), isoform CRA_b OS=Homo sapiens GN=PROS1 PE=4 SV=1 - [G5E9F8_HUMAN]	1.95453	1.47	2	1	1	1
P11182	Lipoamide acyltransferase component of branched-chain alpha-keto acid dehydrogenase complex, mitochondrial OS=Homo sapiens GN=DBT PE=1 SV=3 - [ODB2_HUMAN]	1.95085	1.87	1	1	1	1
D6RGZ2	THO complex subunit 3 OS=Homo sapiens GN=THOC3 PE=2 SV=1 - [D6RGZ2_HUMAN]	1.94589	7.62	3	1	1	1
H3BTB7	Probable glutamate--tRNA ligase, mitochondrial OS=Homo sapiens GN=EARS2 PE=2 SV=1 - [H3BTB7_HUMAN]	1.92421	1.98	3	1	1	1
H3BRK9	E3 ubiquitin-protein ligase AMFR (Fragment) OS=Homo sapiens GN=AMFR PE=2 SV=1 - [H3BRK9_HUMAN]	1.90507	2.78	2	1	1	1
Q9Y2I1-2	Isoform 2 of Nischarin OS=Homo sapiens GN=NISCH - [NISCH_HUMAN]	1.85279	1.01	2	1	1	1
P62273	40S ribosomal protein S29 OS=Homo sapiens GN=RPS29 PE=1 SV=2 - [RS29_HUMAN]	1.85178	14.29	1	1	1	1
J3KRY3	Small nuclear ribonucleoprotein-associated protein N (Fragment) OS=Homo sapiens GN=SNRPN PE=4 SV=1 - [J3KRY3_HUMAN]	1.83275	11.86	7	1	1	1
Q9P2I0	Cleavage and polyadenylation specificity factor subunit 2 OS=Homo sapiens GN=CPSF2 PE=1 SV=2 - [CPSF2_HUMAN]	1.81032	1.02	1	1	1	1
F8WCJ1	Eukaryotic translation initiation factor 5A-2 OS=Homo sapiens GN=EIF5A2 PE=2 SV=1 - [F8WCJ1_HUMAN]	1.77939	7.62	8	1	1	1
O95810	Serum deprivation-response protein OS=Homo sapiens GN=SDPR PE=1 SV=3 - [SDPR_HUMAN]	1.77857	2.59	1	1	1	1
E9PBA6	CLIP-associating protein 2 OS=Homo sapiens GN=CLASP2 PE=2 SV=2 - [E9PBA6_HUMAN]	1.76819	1.01	7	1	1	1
Q5TCD1	Isoleucine--tRNA ligase, cytoplasmic (Fragment) OS=Homo sapiens GN=IARS PE=2 SV=1 - [Q5TCD1_HUMAN]	1.76679	2.42	3	1	1	1
H3BMZ1	Very-long-chain (3R)-3-hydroxyacyl-[acyl-carrier protein] dehydratase 3 (Fragment) OS=Homo sapiens GN=PTPLAD1 PE=2 SV=1 - [H3BMZ1_HUMAN]	1.74854	6.47	5	1	1	1
F5GZI0	4F2 cell-surface antigen heavy chain OS=Homo sapiens GN=SLC3A2 PE=2 SV=1 - [F5GZI0_HUMAN]	1.74368	4	7	1	1	1
O60907-2	Isoform 2 of F-box-like/WD repeat-containing protein TBL1X OS=Homo sapiens GN=TBL1X - [TBL1X_HUMAN]	1.73075	1.71	2	1	1	1
E7EU94	U4/U6 small nuclear ribonucleoprotein Prp31 (Fragment) OS=Homo sapiens GN=PRPF31 PE=2 SV=1 - [E7EU94_HUMAN]	1.6818	3.07	8	1	1	1
Q9Y4Z0	U6 snRNA-associated Sm-like protein LSm4 OS=Homo sapiens GN=LSM4 PE=1 SV=1 - [LSM4_HUMAN]	1.68106	7.91	1	1	1	1
C9JVV6	Signal transducer and activator of transcription 5A (Fragment) OS=Homo sapiens GN=STAT5A PE=2 SV=1 - [C9JVV6_HUMAN]	1.616	6.4	6	1	1	1
Q9Y277	Voltage-dependent anion-selective channel protein 3 OS=Homo sapiens GN=VDAC3 PE=1 SV=1 - [VDAC3_HUMAN]	1.61383	2.83	3	1	1	1
Q96P70	Importin-9 OS=Homo sapiens GN=IPO9 PE=1 SV=3 - [IPO9_HUMAN]	1.60513	0.86	1	1	1	1
B0QY90	Eukaryotic translation initiation factor 3 subunit L OS=Homo sapiens GN=EIF3L PE=2 SV=1 - [B0QY90_HUMAN]	0	5.79	5	1	1	1
C9J7B7	26S proteasome non-ATPase regulatory subunit 6 (Fragment) OS=Homo sapiens GN=PSMD6 PE=2 SV=1 - [C9J7B7_HUMAN]	0	4.17	6	1	1	1
C9JJT6	Actin-binding protein anillin (Fragment) OS=Homo sapiens GN=ANLN PE=2 SV=1 - [C9JJT6_HUMAN]	0	5.92	3	1	1	1
C9JU35	Translocase of inner mitochondrial membrane domain-containing protein 1 OS=Homo sapiens GN=TIMMDC1 PE=2 SV=1 - [C9JU35_HUMAN]	0	7.28	2	1	1	1
F8VVB8	Meiosis arrest female protein 1 OS=Homo sapiens GN=KIAA0430 PE=2 SV=1 - [F8VVB8_HUMAN]	0	1.35	6	1	1	1
F8WCI3	CDK5 regulatory subunit-associated protein 2 OS=Homo sapiens GN=CDK5RAP2 PE=2 SV=1 - [F8WCI3_HUMAN]	0	1.2	5	1	1	1
F8WE46	Nitrogen permease regulator 3-like protein OS=Homo sapiens GN=NPRL3 PE=2 SV=1 - [F8WE46_HUMAN]	0	18.84	6	1	1	1
F8WEF8	Protein DGCR14 OS=Homo sapiens GN=DGCR14 PE=2 SV=1 - [F8WEF8_HUMAN]	0	4.44	2	1	1	1
H0YIL9	Probable ATP-dependent RNA helicase DDX23 (Fragment) OS=Homo sapiens GN=DDX23 PE=2 SV=1 - [H0YIL9_HUMAN]	0	3.47	2	1	1	1
K7ELX4	Ferrochelatase, mitochondrial (Fragment) OS=Homo sapiens GN=FECH PE=3 SV=1 - [K7ELX4_HUMAN]	0	2.15	3	1	1	1
O15049	NEDD4-binding protein 3 OS=Homo sapiens GN=N4BP3 PE=1 SV=3 - [N4BP3_HUMAN]	0	1.29	1	1	1	1
O75362	Zinc finger protein 217 OS=Homo sapiens GN=ZNF217 PE=1 SV=1 - [ZN217_HUMAN]	0	1.91	65	1	2	2
P08240-2	Isoform 2 of Signal recognition particle receptor subunit alpha OS=Homo sapiens GN=SRPR - [SRPR_HUMAN]	0	1.15	2	1	1	1
P21912	Succinate dehydrogenase [ubiquinone] iron-sulfur subunit, mitochondrial OS=Homo sapiens GN=SDHB PE=1 SV=3 - [DHSB_HUMAN]	0	2.5	1	1	1	1
P52747-2	Isoform 2 of Zinc finger protein 143 OS=Homo sapiens GN=ZNF143 - [ZN143_HUMAN]	0	2.97	4	1	1	1
Q12986-3	Isoform 3 of Transcriptional repressor NF-X1 OS=Homo sapiens GN=NFX1 - [NFX1_HUMAN]	0	2.04	3	1	1	1
Q14160-2	Isoform 2 of Protein scribble homolog OS=Homo sapiens GN=SCRIB - [SCRIB_HUMAN]	0	0.58	3	1	1	1
Q15751	Probable E3 ubiquitin-protein ligase HERC1 OS=Homo sapiens GN=HERC1 PE=1 SV=2 - [HERC1_HUMAN]	0	0.19	1	1	1	1
Q4G0A6	Protein FAM188B OS=Homo sapiens GN=FAM188B PE=2 SV=2 - [F188B_HUMAN]	0	1.98	1	1	1	1
Q5QP82	DDB1- and CUL4-associated factor 10 OS=Homo sapiens GN=DCAF10 PE=1 SV=1 - [DCA10_HUMAN]	0	2.86	1	1	1	1
Q86VU5	Catechol O-methyltransferase domain-containing protein 1 OS=Homo sapiens GN=COMTD1 PE=1 SV=1 - [CMTD1_HUMAN]	0	9.92	1	1	1	1
Q8IZP0-2	Isoform 2 of Abl interactor 1 OS=Homo sapiens GN=ABI1 - [ABI1_HUMAN]	0	3.36	10	1	1	1
Q9BUQ5	PTDSS1 protein OS=Homo sapiens GN=PTDSS1 PE=2 SV=2 - [Q9BUQ5_HUMAN]	0	5.81	2	1	1	1

## Sheet: Empty vector
Table S1 Related to Figure 1A: HOIP-deficient K562 cells were reconstituted with TAP-tagged HOIP-WT, enzymatically inactive HOIP-C885S or empty vector. HOIP-containing complexes were purified and analyzed by mass spectrometry.
Accession	Description	Score	Coverage	# Proteins	# Unique Peptides	# Peptides	# PSMs
P04264	Keratin, type II cytoskeletal 1 OS=Homo sapiens GN=KRT1 PE=1 SV=6 - [K2C1_HUMAN]	174.916	48.76	3	33	41	51
P35908	Keratin, type II cytoskeletal 2 epidermal OS=Homo sapiens GN=KRT2 PE=1 SV=2 - [K22E_HUMAN]	165.184	62.44	16	24	39	46
P35527	Keratin, type I cytoskeletal 9 OS=Homo sapiens GN=KRT9 PE=1 SV=3 - [K1C9_HUMAN]	147.284	55.06	2	30	31	40
P13645	Keratin, type I cytoskeletal 10 OS=Homo sapiens GN=KRT10 PE=1 SV=6 - [K1C10_HUMAN]	141.014	52.05	19	30	38	44
Q86YZ3	Hornerin OS=Homo sapiens GN=HRNR PE=1 SV=2 - [HORN_HUMAN]	80.1248	19.02	1	20	20	24
P13647	Keratin, type II cytoskeletal 5 OS=Homo sapiens GN=KRT5 PE=1 SV=3 - [K2C5_HUMAN]	50.7179	20.17	20	5	17	18
P04259	Keratin, type II cytoskeletal 6B OS=Homo sapiens GN=KRT6B PE=1 SV=5 - [K2C6B_HUMAN]	42.9514	15.43	16	1	15	16
P12035	Keratin, type II cytoskeletal 3 OS=Homo sapiens GN=KRT3 PE=1 SV=3 - [K2C3_HUMAN]	41.6503	11.15	13	2	12	14
P39019	40S ribosomal protein S19 OS=Homo sapiens GN=RPS19 PE=1 SV=2 - [RS19_HUMAN]	38.4931	51.72	4	8	10	13
P05787	Keratin, type II cytoskeletal 8 OS=Homo sapiens GN=KRT8 PE=1 SV=7 - [K2C8_HUMAN]	30.0468	13.04	32	3	12	13
P02533	Keratin, type I cytoskeletal 14 OS=Homo sapiens GN=KRT14 PE=1 SV=4 - [K1C14_HUMAN]	28.5859	11.65	27	3	9	10
P62269	40S ribosomal protein S18 OS=Homo sapiens GN=RPS18 PE=1 SV=3 - [RS18_HUMAN]	25.8797	23.68	1	6	6	8
P38646	Stress-70 protein, mitochondrial OS=Homo sapiens GN=HSPA9 PE=1 SV=2 - [GRP75_HUMAN]	18.3469	12.52	4	8	8	8
Q5D862	Filaggrin-2 OS=Homo sapiens GN=FLG2 PE=1 SV=1 - [FILA2_HUMAN]	17.4734	5.9	1	6	6	7
P11182	Lipoamide acyltransferase component of branched-chain alpha-keto acid dehydrogenase complex, mitochondrial OS=Homo sapiens GN=DBT PE=1 SV=3 - [ODB2_HUMAN]	14.7495	9.75	2	3	3	4
P13010	X-ray repair cross-complementing protein 5 OS=Homo sapiens GN=XRCC5 PE=1 SV=3 - [XRCC5_HUMAN]	13.0958	4.92	2	4	4	4
P13646-2	Isoform 2 of Keratin, type I cytoskeletal 13 OS=Homo sapiens GN=KRT13 - [K1C13_HUMAN]	11.6519	9.58	17	1	4	5
M0R2L9	40S ribosomal protein S19 (Fragment) OS=Homo sapiens GN=RPS19 PE=4 SV=1 - [M0R2L9_HUMAN]	11.4163	36.62	4	1	3	4
B4DS13	Eukaryotic translation initiation factor 4B OS=Homo sapiens GN=EIF4B PE=2 SV=1 - [B4DS13_HUMAN]	11.255	9.44	7	4	4	4
Q9Y2W1	Thyroid hormone receptor-associated protein 3 OS=Homo sapiens GN=THRAP3 PE=1 SV=2 - [TR150_HUMAN]	9.79833	4.92	1	4	4	4
B1AHC9	X-ray repair cross-complementing protein 6 OS=Homo sapiens GN=XRCC6 PE=4 SV=1 - [B1AHC9_HUMAN]	8.69471	6.26	4	3	3	3
C9JKR2	Albumin, isoform CRA_k OS=Homo sapiens GN=ALB PE=4 SV=1 - [C9JKR2_HUMAN]	8.07147	3.6	6	2	2	2
B4DP38	Methylosome protein 50 OS=Homo sapiens GN=WDR77 PE=2 SV=1 - [B4DP38_HUMAN]	7.20055	10.43	2	2	2	2
F8VV32	Lysozyme C OS=Homo sapiens GN=LYZ PE=2 SV=1 - [F8VV32_HUMAN]	6.89995	27.88	2	2	2	2
Q8WWM7	Ataxin-2-like protein OS=Homo sapiens GN=ATXN2L PE=1 SV=2 - [ATX2L_HUMAN]	5.77713	2.79	17	3	3	3
A6NHN0	Otolin-1 OS=Homo sapiens GN=OTOL1 PE=3 SV=1 - [OTOL1_HUMAN]	4.78934	9.01	1	1	1	1
Q6R954	Polymerase delta interacting protein 46 OS=Homo sapiens GN=PDIP46 PE=2 SV=1 - [Q6R954_HUMAN]	4.68978	10.81	5	2	2	2
A8MTP3	Protein arginine N-methyltransferase 5 OS=Homo sapiens GN=PRMT5 PE=4 SV=1 - [A8MTP3_HUMAN]	4.5716	3.86	11	2	2	2
C9JFL5	Actin, gamma-enteric smooth muscle (Fragment) OS=Homo sapiens GN=ACTG2 PE=2 SV=1 - [C9JFL5_HUMAN]	4.54252	19.31	30	2	2	2
Q8N1N4	Keratin, type II cytoskeletal 78 OS=Homo sapiens GN=KRT78 PE=2 SV=2 - [K2C78_HUMAN]	4.49514	3.08	4	1	2	2
E9PK09	Bcl-2-associated transcription factor 1 (Fragment) OS=Homo sapiens GN=BCLAF1 PE=2 SV=1 - [E9PK09_HUMAN]	4.36072	4.41	9	3	3	3
E5RIP1	40S ribosomal protein S20 OS=Homo sapiens GN=RPS20 PE=2 SV=1 - [E5RIP1_HUMAN]	4.27462	32.61	4	1	1	1
H0Y8D1	Trypsin-1 (Fragment) OS=Homo sapiens GN=PRSS1 PE=2 SV=1 - [H0Y8D1_HUMAN]	4.21007	14.08	5	1	1	1
Q8WVC2	40S ribosomal protein S21 OS=Homo sapiens GN=RPS21 PE=3 SV=1 - [Q8WVC2_HUMAN]	4.13268	33.33	3	2	2	2
J3QSA3	Ubiquitin (Fragment) OS=Homo sapiens GN=UBB PE=4 SV=1 - [J3QSA3_HUMAN]	3.96552	37.21	25	1	1	1
Q8NC51-4	Isoform 4 of Plasminogen activator inhibitor 1 RNA-binding protein OS=Homo sapiens GN=SERBP1 - [PAIRB_HUMAN]	3.67366	4.13	4	1	1	1
Q9UG54	Mitogen-activated protein kinase kinase kinase 7 OS=Homo sapiens GN=DKFZp586F0420 PE=2 SV=1 - [Q9UG54_HUMAN]	3.46278	5.38	5	1	1	1
H0YDD8	60S acidic ribosomal protein P2 (Fragment) OS=Homo sapiens GN=RPLP2 PE=4 SV=1 - [H0YDD8_HUMAN]	3.27129	13.04	2	1	1	1
H0YB22	40S ribosomal protein S14 (Fragment) OS=Homo sapiens GN=RPS14 PE=4 SV=1 - [H0YB22_HUMAN]	3.24182	9.17	3	1	1	1
K7EJT5	60S ribosomal protein L22 (Fragment) OS=Homo sapiens GN=RPL22 PE=4 SV=1 - [K7EJT5_HUMAN]	3.21321	27.66	7	1	1	1
D6RAS7	40S ribosomal protein S3a (Fragment) OS=Homo sapiens GN=RPS3A PE=2 SV=1 - [D6RAS7_HUMAN]	3.16734	8	10	1	1	1
Q6GMV3	Putative peptidyl-tRNA hydrolase PTRHD1 OS=Homo sapiens GN=PTRHD1 PE=1 SV=1 - [PTRD1_HUMAN]	3.10901	32.86	1	1	1	1
K7EMA7	60S ribosomal protein L23a OS=Homo sapiens GN=RPL23A PE=3 SV=1 - [K7EMA7_HUMAN]	2.91327	18.57	6	1	1	1
E9PQ96	40S ribosomal protein S3 OS=Homo sapiens GN=RPS3 PE=2 SV=1 - [E9PQ96_HUMAN]	2.87133	15.38	12	1	1	1
Q6V0I7-2	Isoform 2 of Protocadherin Fat 4 OS=Homo sapiens GN=FAT4 - [FAT4_HUMAN]	2.71788	0.84	3	1	1	1
J3KRY3	Small nuclear ribonucleoprotein-associated protein N (Fragment) OS=Homo sapiens GN=SNRPN PE=4 SV=1 - [J3KRY3_HUMAN]	2.70676	23.73	7	1	1	1
K7ERG4	Small nuclear ribonucleoprotein Sm D2 OS=Homo sapiens GN=SNRPD2 PE=4 SV=1 - [K7ERG4_HUMAN]	2.69475	12.82	3	1	1	1
Q5T749	Keratinocyte proline-rich protein OS=Homo sapiens GN=KPRP PE=1 SV=1 - [KPRP_HUMAN]	2.58975	1.9	1	1	1	1
P22626-2	Isoform A2 of Heterogeneous nuclear ribonucleoproteins A2/B1 OS=Homo sapiens GN=HNRNPA2B1 - [ROA2_HUMAN]	2.51574	4.11	2	1	1	1
P84090	Enhancer of rudimentary homolog OS=Homo sapiens GN=ERH PE=1 SV=1 - [ERH_HUMAN]	2.49573	10.58	1	1	1	1
Q6ZVX7	F-box only protein 50 OS=Homo sapiens GN=NCCRP1 PE=1 SV=1 - [FBX50_HUMAN]	2.4594	4	1	1	1	1
M0R1M5	40S ribosomal protein S16 (Fragment) OS=Homo sapiens GN=RPS16 PE=4 SV=1 - [M0R1M5_HUMAN]	2.45198	10.59	5	1	1	1
J3KRB3	60S ribosomal protein L17 (Fragment) OS=Homo sapiens GN=RPL17 PE=3 SV=1 - [J3KRB3_HUMAN]	2.40749	8.49	8	1	1	1
H7BYN3	Transcription factor A, mitochondrial (Fragment) OS=Homo sapiens GN=TFAM PE=4 SV=1 - [H7BYN3_HUMAN]	2.3788	5.48	2	1	1	1
P10599-2	Isoform 2 of Thioredoxin OS=Homo sapiens GN=TXN - [THIO_HUMAN]	2.22916	10.59	2	1	1	1
H0Y875	Calumenin (Fragment) OS=Homo sapiens GN=CALU PE=4 SV=1 - [H0Y875_HUMAN]	2.22833	6.8	8	1	1	1
J3KTJ3	60S ribosomal protein L23 OS=Homo sapiens GN=RPL23 PE=3 SV=1 - [J3KTJ3_HUMAN]	2.21818	12.35	2	1	1	1
P62273	40S ribosomal protein S29 OS=Homo sapiens GN=RPS29 PE=1 SV=2 - [RS29_HUMAN]	2.14491	12.5	2	1	1	2
P61254	60S ribosomal protein L26 OS=Homo sapiens GN=RPL26 PE=1 SV=1 - [RL26_HUMAN]	2.0834	6.9	1	1	1	1
P55081	Microfibrillar-associated protein 1 OS=Homo sapiens GN=MFAP1 PE=1 SV=2 - [MFAP1_HUMAN]	2.07849	1.82	1	1	1	1
M0QYR1	U1 small nuclear ribonucleoprotein 70 kDa (Fragment) OS=Homo sapiens GN=SNRNP70 PE=4 SV=1 - [M0QYR1_HUMAN]	2.07754	9.57	4	1	1	1
J3KS98	60S ribosomal protein L13 (Fragment) OS=Homo sapiens GN=RPL13 PE=4 SV=1 - [J3KS98_HUMAN]	2.06586	11.54	3	1	1	1
P16403	Histone H1.2 OS=Homo sapiens GN=HIST1H1C PE=1 SV=2 - [H12_HUMAN]	2.01588	9.86	6	2	2	2
C9K0U8	Single-stranded DNA-binding protein (Fragment) OS=Homo sapiens GN=SSBP1 PE=3 SV=1 - [C9K0U8_HUMAN]	1.91583	6.61	3	1	1	1
P0CG05	Ig lambda-2 chain C regions OS=Homo sapiens GN=IGLC2 PE=1 SV=1 - [LAC2_HUMAN]	1.88106	9.43	2	1	1	1
O60814	Histone H2B type 1-K OS=Homo sapiens GN=HIST1H2BK PE=1 SV=3 - [H2B1K_HUMAN]	1.7865	7.14	17	1	1	1
P06748-3	Isoform 3 of Nucleophosmin OS=Homo sapiens GN=NPM1 - [NPM_HUMAN]	1.75233	3.47	3	1	1	1
M0R0F0	40S ribosomal protein S5 (Fragment) OS=Homo sapiens GN=RPS5 PE=4 SV=1 - [M0R0F0_HUMAN]	1.75087	4	3	1	1	1
P46783	40S ribosomal protein S10 OS=Homo sapiens GN=RPS10 PE=1 SV=1 - [RS10_HUMAN]	1.64869	3.64	3	1	1	1
Q9BRS2	Serine/threonine-protein kinase RIO1 OS=Homo sapiens GN=RIOK1 PE=1 SV=2 - [RIOK1_HUMAN]	1.64058	1.41	1	1	1	1
E9PM13	Heat shock cognate 71 kDa protein (Fragment) OS=Homo sapiens GN=HSPA8 PE=2 SV=1 - [E9PM13_HUMAN]	0	9.27	6	1	1	1
J3QR09	Ribosomal protein L19 OS=Homo sapiens GN=RPL19 PE=3 SV=1 - [J3QR09_HUMAN]	0	5.18	3	1	1	1
O75688-3	Isoform Beta-X of Protein phosphatase 1B OS=Homo sapiens GN=PPM1B - [PPM1B_HUMAN]	0	11.46	2	1	1	1
O95218-2	Isoform 2 of Zinc finger Ran-binding domain-containing protein 2 OS=Homo sapiens GN=ZRANB2 - [ZRAB2_HUMAN]	0	6.25	2	1	1	1
P05089	Arginase-1 OS=Homo sapiens GN=ARG1 PE=1 SV=2 - [ARGI1_HUMAN]	0	2.17	2	1	1	1
P05109	Protein S100-A8 OS=Homo sapiens GN=S100A8 PE=1 SV=1 - [S10A8_HUMAN]	0	11.83	1	1	1	1
P08708	40S ribosomal protein S17 OS=Homo sapiens GN=RPS17 PE=1 SV=2 - [RS17_HUMAN]	0	6.67	3	1	1	1
P55347-2	Isoform 2 of Homeobox protein PKNOX1 OS=Homo sapiens GN=PKNOX1 - [PKNX1_HUMAN]	0	12.59	1	1	1	1
P67809	Nuclease-sensitive element-binding protein 1 OS=Homo sapiens GN=YBX1 PE=1 SV=3 - [YBOX1_HUMAN]	0	4.32	2	1	1	1
Q00839-2	Isoform Short of Heterogeneous nuclear ribonucleoprotein U OS=Homo sapiens GN=HNRNPU - [HNRPU_HUMAN]	0	1.24	2	1	1	1
Q01105-2	Isoform 2 of Protein SET OS=Homo sapiens GN=SET - [SET_HUMAN]	0	5.42	1	1	1	1
Q07666-3	Isoform 3 of KH domain-containing, RNA-binding, signal transduction-associated protein 1 OS=Homo sapiens GN=KHDRBS1 - [KHDR1_HUMAN]	0	3.47	3	1	1	1
Q5RHP9	Uncharacterized protein C1orf173 OS=Homo sapiens GN=C1orf173 PE=2 SV=1 - [CA173_HUMAN]	0	1.37	1	1	1	1
Q7Z6J4	FYVE, RhoGEF and PH domain-containing protein 2 OS=Homo sapiens GN=FGD2 PE=2 SV=1 - [FGD2_HUMAN]	0	1.07	1	1	1	1
