# Supplementary material for: SPATA2-Mediated Binding of CYLD to HOIP Enables CYLD Recruitment to Signaling Complexes
Source: Cell Rep. 2016 Aug 18;16(9):2271–80. doi: 10.1016/j.celrep.2016.07.086 (PMC5009064; doi:10.1016/j.celrep.2016.07.086)
Supplement: Table S2. TNFR1-SC Purification, Analyzed by Mass Spectrometry, Related to Figure 1B — TNFR1-SC purification from A549 cells using TAP-TNF [500ng/ml]. Control cells were left untreated. Protein complexes were analyzed using mass spectrometry. [file mmc2.xlsx]

## Sheet: control
Table S2 related to Figure 1B: NFR1-SC purification from A549 cells using TAP-TNF [500ng/ml]. Control cells were left untreated. Protein complexes were analyzed using mass spectrometry.
Accession	Description	Score	Coverage	# Proteins	# Unique Peptides	# Peptides	# PSMs
P35579	Myosin-9 OS=Homo sapiens GN=MYH9 PE=1 SV=4 - [MYH9_HUMAN]	1659.68	76.43	24	171	198	384
P35580	Myosin-10 OS=Homo sapiens GN=MYH10 PE=1 SV=3 - [MYH10_HUMAN]	653.686	63.41	23	1	111	156
F8W6L6	Myosin-10 OS=Homo sapiens GN=MYH10 PE=2 SV=1 - [F8W6L6_HUMAN]	653.546	63.05	24	1	111	156
P60709	Actin, cytoplasmic 1 OS=Homo sapiens GN=ACTB PE=1 SV=1 - [ACTB_HUMAN]	317.686	83.47	24	17	30	73
P05783	Keratin, type I cytoskeletal 18 OS=Homo sapiens GN=KRT18 PE=1 SV=2 - [K1C18_HUMAN]	284.42	85.81	11	39	41	66
P05787	Keratin, type II cytoskeletal 8 OS=Homo sapiens GN=KRT8 PE=1 SV=7 - [K2C8_HUMAN]	227.151	72.67	29	32	43	66
Q7Z406	Myosin-14 OS=Homo sapiens GN=MYH14 PE=1 SV=2 - [MYH14_HUMAN]	169.622	28.17	28	32	43	50
P04264	Keratin, type II cytoskeletal 1 OS=Homo sapiens GN=KRT1 PE=1 SV=6 - [K2C1_HUMAN]	132.125	35.56	3	24	28	37
Q15149	Plectin OS=Homo sapiens GN=PLEC PE=1 SV=3 - [PLEC_HUMAN]	131.15	12.75	18	44	44	44
P08670	Vimentin OS=Homo sapiens GN=VIM PE=1 SV=4 - [VIME_HUMAN]	130.84	66.31	20	25	28	33
P08729	Keratin, type II cytoskeletal 7 OS=Homo sapiens GN=KRT7 PE=1 SV=5 - [K2C7_HUMAN]	120.797	68.66	19	24	28	35
P52272-2	Isoform 2 of Heterogeneous nuclear ribonucleoprotein M OS=Homo sapiens GN=HNRNPM - [HNRPM_HUMAN]	120.323	55.43	11	28	28	34
P35527	Keratin, type I cytoskeletal 9 OS=Homo sapiens GN=KRT9 PE=1 SV=3 - [K1C9_HUMAN]	115.417	40.77	2	20	20	28
P13645	Keratin, type I cytoskeletal 10 OS=Homo sapiens GN=KRT10 PE=1 SV=6 - [K1C10_HUMAN]	110.291	41.1	14	17	19	28
P60660-2	Isoform Smooth muscle of Myosin light polypeptide 6 OS=Homo sapiens GN=MYL6 - [MYL6_HUMAN]	107.949	84.11	11	1	14	30
P09493-3	Isoform 3 of Tropomyosin alpha-1 chain OS=Homo sapiens GN=TPM1 - [TPM1_HUMAN]	106.569	68.31	20	2	18	30
P60660	Myosin light polypeptide 6 OS=Homo sapiens GN=MYL6 PE=1 SV=2 - [MYL6_HUMAN]	106.201	84.11	9	1	14	30
P68032	Actin, alpha cardiac muscle 1 OS=Homo sapiens GN=ACTC1 PE=1 SV=1 - [ACTC_HUMAN]	99.0545	38.2	17	1	14	32
O43795-2	Isoform 2 of Unconventional myosin-Ib OS=Homo sapiens GN=MYO1B - [MYO1B_HUMAN]	97.3166	35.9	33	28	30	31
F5H012	E3 ubiquitin-protein ligase TRIM21 OS=Homo sapiens GN=TRIM21 PE=2 SV=1 - [F5H012_HUMAN]	96.5742	57.26	4	20	20	25
P07951-2	Isoform 2 of Tropomyosin beta chain OS=Homo sapiens GN=TPM2 - [TPM2_HUMAN]	93.4473	52.82	7	2	17	26
P35908	Keratin, type II cytoskeletal 2 epidermal OS=Homo sapiens GN=KRT2 PE=1 SV=2 - [K22E_HUMAN]	88.297	33.96	4	17	21	27
Q5VU59	Tropomyosin alpha-3 chain OS=Homo sapiens GN=TPM3 PE=3 SV=1 - [Q5VU59_HUMAN]	84.614	65.52	13	8	16	24
P67936	Tropomyosin alpha-4 chain OS=Homo sapiens GN=TPM4 PE=1 SV=3 - [TPM4_HUMAN]	83.928	60.89	8	7	15	23
P07951	Tropomyosin beta chain OS=Homo sapiens GN=TPM2 PE=1 SV=1 - [TPM2_HUMAN]	80.3083	42.61	8	1	16	23
Q6P3W7	SCY1-like protein 2 OS=Homo sapiens GN=SCYL2 PE=1 SV=1 - [SCYL2_HUMAN]	79.9172	31	5	19	19	23
H7BYY1	Tropomyosin 1 (Alpha), isoform CRA_m OS=Homo sapiens GN=TPM1 PE=3 SV=1 - [H7BYY1_HUMAN]	78.0858	62.1	11	1	14	23
P19105	Myosin regulatory light chain 12A OS=Homo sapiens GN=MYL12A PE=1 SV=2 - [ML12A_HUMAN]	71.7125	51.46	6	8	8	17
P83111	Serine beta-lactamase-like protein LACTB, mitochondrial OS=Homo sapiens GN=LACTB PE=1 SV=2 - [LACTB_HUMAN]	62.6212	40.59	3	15	15	17
P02545-2	Isoform C of Prelamin-A/C OS=Homo sapiens GN=LMNA - [LMNA_HUMAN]	41.2342	25	8	12	12	13
P06748	Nucleophosmin OS=Homo sapiens GN=NPM1 PE=1 SV=2 - [NPM_HUMAN]	38.8995	32.99	4	6	6	8
P18124	60S ribosomal protein L7 OS=Homo sapiens GN=RPL7 PE=1 SV=1 - [RL7_HUMAN]	35.3541	37.1	4	11	11	11
P62424	60S ribosomal protein L7a OS=Homo sapiens GN=RPL7A PE=1 SV=2 - [RL7A_HUMAN]	35.1558	39.1	3	10	10	11
Q9P0K7-4	Isoform 4 of Ankycorbin OS=Homo sapiens GN=RAI14 - [RAI14_HUMAN]	33.6251	16.3	9	12	12	12
P68104	Elongation factor 1-alpha 1 OS=Homo sapiens GN=EEF1A1 PE=1 SV=1 - [EF1A1_HUMAN]	32.1397	20.13	5	7	7	8
P06899	Histone H2B type 1-J OS=Homo sapiens GN=HIST1H2BJ PE=1 SV=3 - [H2B1J_HUMAN]	31.3822	46.03	19	5	5	9
Q9NYL9	Tropomodulin-3 OS=Homo sapiens GN=TMOD3 PE=1 SV=1 - [TMOD3_HUMAN]	30.8867	31.82	6	8	8	10
P62241	40S ribosomal protein S8 OS=Homo sapiens GN=RPS8 PE=1 SV=2 - [RS8_HUMAN]	30.5005	51.44	2	7	7	8
P14649	Myosin light chain 6B OS=Homo sapiens GN=MYL6B PE=1 SV=1 - [MYL6B_HUMAN]	30.2852	47.12	2	6	8	10
Q02878	60S ribosomal protein L6 OS=Homo sapiens GN=RPL6 PE=1 SV=3 - [RL6_HUMAN]	30.1133	35.42	7	10	10	10
P39023	60S ribosomal protein L3 OS=Homo sapiens GN=RPL3 PE=1 SV=2 - [RL3_HUMAN]	29.6805	24.81	7	7	7	8
P22626-2	Isoform A2 of Heterogeneous nuclear ribonucleoproteins A2/B1 OS=Homo sapiens GN=HNRNPA2B1 - [ROA2_HUMAN]	29.4408	32.55	2	7	7	8
P61313	60S ribosomal protein L15 OS=Homo sapiens GN=RPL15 PE=1 SV=2 - [RL15_HUMAN]	29.3818	36.76	5	7	7	10
Q9H552	Uncharacterized protein OS=Homo sapiens PE=3 SV=1 - [Q9H552_HUMAN]	27.524	15.63	2	1	9	11
Q5ST81	Tubulin beta chain OS=Homo sapiens GN=TUBB PE=3 SV=1 - [Q5ST81_HUMAN]	27.2817	23.12	25	7	7	8
P08727	Keratin, type I cytoskeletal 19 OS=Homo sapiens GN=KRT19 PE=1 SV=4 - [K1C19_HUMAN]	27.1088	25.25	16	7	9	10
Q14764	Major vault protein OS=Homo sapiens GN=MVP PE=1 SV=4 - [MVP_HUMAN]	26.5582	12.77	7	9	9	9
P19338	Nucleolin OS=Homo sapiens GN=NCL PE=1 SV=3 - [NUCL_HUMAN]	26.3819	14.93	2	9	9	9
P36578	60S ribosomal protein L4 OS=Homo sapiens GN=RPL4 PE=1 SV=5 - [RL4_HUMAN]	26.3265	21.31	4	7	7	7
O43707	Alpha-actinin-4 OS=Homo sapiens GN=ACTN4 PE=1 SV=2 - [ACTN4_HUMAN]	25.5951	12.73	18	7	9	9
Q9Y608-2	Isoform 2 of Leucine-rich repeat flightless-interacting protein 2 OS=Homo sapiens GN=LRRFIP2 - [LRRF2_HUMAN]	24.8335	24	9	7	7	7
P62753	40S ribosomal protein S6 OS=Homo sapiens GN=RPS6 PE=1 SV=1 - [RS6_HUMAN]	24.4057	26.91	3	6	6	6
O00159-2	Isoform 2 of Unconventional myosin-Ic OS=Homo sapiens GN=MYO1C - [MYO1C_HUMAN]	23.2581	10.51	27	8	9	9
P62701	40S ribosomal protein S4, X isoform OS=Homo sapiens GN=RPS4X PE=1 SV=2 - [RS4X_HUMAN]	22.8654	28.9	5	6	6	7
D6RB09	40S ribosomal protein S3a (Fragment) OS=Homo sapiens GN=RPS3A PE=2 SV=1 - [D6RB09_HUMAN]	22.5867	42.27	13	7	7	7
F8VU65	60S acidic ribosomal protein P0 (Fragment) OS=Homo sapiens GN=RPLP0 PE=2 SV=1 - [F8VU65_HUMAN]	22.1444	24.29	12	5	5	6
P62888	60S ribosomal protein L30 OS=Homo sapiens GN=RPL30 PE=1 SV=2 - [RL30_HUMAN]	21.8624	59.13	3	6	6	7
P62263	40S ribosomal protein S14 OS=Homo sapiens GN=RPS14 PE=1 SV=3 - [RS14_HUMAN]	21.5881	39.74	3	5	5	6
P26373	60S ribosomal protein L13 OS=Homo sapiens GN=RPL13 PE=1 SV=4 - [RL13_HUMAN]	21.413	41.71	6	9	9	9
D6RD46	LIM and calponin homology domains-containing protein 1 OS=Homo sapiens GN=LIMCH1 PE=2 SV=1 - [D6RD46_HUMAN]	20.8366	11.12	17	9	9	10
B1AK87	Capping protein (Actin filament) muscle Z-line, beta, isoform CRA_a OS=Homo sapiens GN=CAPZB PE=4 SV=1 - [B1AK87_HUMAN]	20.7457	30.77	6	8	8	8
P53621	Coatomer subunit alpha OS=Homo sapiens GN=COPA PE=1 SV=2 - [COPA_HUMAN]	19.7608	6.05	2	7	7	7
P62269	40S ribosomal protein S18 OS=Homo sapiens GN=RPS18 PE=1 SV=3 - [RS18_HUMAN]	18.7075	45.39	3	7	7	7
P04908	Histone H2A type 1-B/E OS=Homo sapiens GN=HIST1H2AB PE=1 SV=2 - [H2A1B_HUMAN]	18.5653	35.38	13	2	4	6
E9PQD7	40S ribosomal protein S2 OS=Homo sapiens GN=RPS2 PE=2 SV=1 - [E9PQD7_HUMAN]	18.4339	26.81	8	5	5	5
O75531	Barrier-to-autointegration factor OS=Homo sapiens GN=BANF1 PE=1 SV=1 - [BAF_HUMAN]	18.3186	65.17	1	4	4	4
Q00839	Heterogeneous nuclear ribonucleoprotein U OS=Homo sapiens GN=HNRNPU PE=1 SV=6 - [HNRPU_HUMAN]	18.0662	13.21	3	7	7	7
Q92841-1	Isoform 2 of Probable ATP-dependent RNA helicase DDX17 OS=Homo sapiens GN=DDX17 - [DDX17_HUMAN]	17.9552	10.46	8	3	6	6
P27635	60S ribosomal protein L10 OS=Homo sapiens GN=RPL10 PE=1 SV=4 - [RL10_HUMAN]	17.1459	37.38	7	5	5	5
B4DM74	60S ribosomal protein L18a OS=Homo sapiens GN=RPL18A PE=2 SV=1 - [B4DM74_HUMAN]	16.8658	32.47	6	6	6	6
F8W9N7	F-actin-capping protein subunit alpha-2 OS=Homo sapiens GN=CAPZA2 PE=2 SV=1 - [F8W9N7_HUMAN]	16.6501	27.59	4	2	3	4
M0R3H0	40S ribosomal protein S16 OS=Homo sapiens GN=RPS16 PE=4 SV=1 - [M0R3H0_HUMAN]	16.4501	50	6	5	5	6
P05387	60S acidic ribosomal protein P2 OS=Homo sapiens GN=RPLP2 PE=1 SV=1 - [RLA2_HUMAN]	15.8773	60	2	4	4	5
Q04837	Single-stranded DNA-binding protein, mitochondrial OS=Homo sapiens GN=SSBP1 PE=1 SV=1 - [SSBP_HUMAN]	15.7485	43.92	3	5	5	6
E7ESE0	60S ribosomal protein L9 (Fragment) OS=Homo sapiens GN=RPL9 PE=2 SV=1 - [E7ESE0_HUMAN]	15.6096	26.51	5	3	3	4
P62805	Histone H4 OS=Homo sapiens GN=HIST1H4A PE=1 SV=2 - [H4_HUMAN]	15.4019	32.04	1	3	3	5
E9PKZ0	60S ribosomal protein L8 OS=Homo sapiens GN=RPL8 PE=4 SV=1 - [E9PKZ0_HUMAN]	15.2367	21.95	6	3	3	4
E7EPB3	60S ribosomal protein L14 OS=Homo sapiens GN=RPL14 PE=2 SV=1 - [E7EPB3_HUMAN]	15.1301	43.55	2	5	5	5
P13647	Keratin, type II cytoskeletal 5 OS=Homo sapiens GN=KRT5 PE=1 SV=3 - [K2C5_HUMAN]	15.1019	6.27	11	1	5	6
Q13045-2	Isoform 2 of Protein flightless-1 homolog OS=Homo sapiens GN=FLII - [FLII_HUMAN]	14.9509	6.42	6	7	7	7
G3V203	60S ribosomal protein L18 OS=Homo sapiens GN=RPL18 PE=3 SV=1 - [G3V203_HUMAN]	14.859	36.59	8	5	5	5
O00571-2	Isoform 2 of ATP-dependent RNA helicase DDX3X OS=Homo sapiens GN=DDX3X - [DDX3X_HUMAN]	14.8027	7.43	6	5	5	5
P13535	Myosin-8 OS=Homo sapiens GN=MYH8 PE=1 SV=3 - [MYH8_HUMAN]	14.4397	2.27	29	1	4	4
P52732	Kinesin-like protein KIF11 OS=Homo sapiens GN=KIF11 PE=1 SV=2 - [KIF11_HUMAN]	14.4265	5.3	1	5	5	5
P11940-2	Isoform 2 of Polyadenylate-binding protein 1 OS=Homo sapiens GN=PABPC1 - [PABP1_HUMAN]	14.0928	10.05	26	5	5	5
D3YTB1	60S ribosomal protein L32 (Fragment) OS=Homo sapiens GN=RPL32 PE=2 SV=1 - [D3YTB1_HUMAN]	13.669	28.57	3	3	3	4
P18621-2	Isoform 2 of 60S ribosomal protein L17 OS=Homo sapiens GN=RPL17 - [RL17_HUMAN]	13.6423	30.14	8	3	3	4
D6RIU0	Heterogeneous nuclear ribonucleoprotein H (Fragment) OS=Homo sapiens GN=HNRNPH1 PE=2 SV=1 - [D6RIU0_HUMAN]	13.6311	37.5	20	4	4	4
K7EPT6	TATA-binding protein-associated factor 2N OS=Homo sapiens GN=TAF15 PE=4 SV=1 - [K7EPT6_HUMAN]	13.3244	8.91	4	3	4	4
B4DLW8	Probable ATP-dependent RNA helicase DDX5 OS=Homo sapiens GN=DDX5 PE=2 SV=1 - [B4DLW8_HUMAN]	13.0754	9.91	6	1	4	4
E9PJD9	60S ribosomal protein L27a OS=Homo sapiens GN=RPL27A PE=3 SV=1 - [E9PJD9_HUMAN]	13.0599	42.86	4	3	3	4
P52907	F-actin-capping protein subunit alpha-1 OS=Homo sapiens GN=CAPZA1 PE=1 SV=3 - [CAZA1_HUMAN]	12.7995	20.28	1	3	4	4
P62280	40S ribosomal protein S11 OS=Homo sapiens GN=RPS11 PE=1 SV=3 - [RS11_HUMAN]	12.6274	29.11	4	4	4	4
Q96AG4	Leucine-rich repeat-containing protein 59 OS=Homo sapiens GN=LRRC59 PE=1 SV=1 - [LRC59_HUMAN]	12.553	14.33	1	4	4	4
J3QR09	Ribosomal protein L19 OS=Homo sapiens GN=RPL19 PE=3 SV=1 - [J3QR09_HUMAN]	12.3588	18.13	4	4	4	4
P62913-2	Isoform 2 of 60S ribosomal protein L11 OS=Homo sapiens GN=RPL11 - [RL11_HUMAN]	12.1684	25.99	4	4	4	4
P62277	40S ribosomal protein S13 OS=Homo sapiens GN=RPS13 PE=1 SV=2 - [RS13_HUMAN]	12.1534	29.8	2	3	3	3
P62158	Calmodulin OS=Homo sapiens GN=CALM1 PE=1 SV=2 - [CALM_HUMAN]	12.0871	21.48	11	4	4	4
P62829	60S ribosomal protein L23 OS=Homo sapiens GN=RPL23 PE=1 SV=1 - [RL23_HUMAN]	11.9174	44.29	6	4	4	4
Q96IZ0	PRKC apoptosis WT1 regulator protein OS=Homo sapiens GN=PAWR PE=1 SV=1 - [PAWR_HUMAN]	11.725	15.88	8	3	3	3
P16403	Histone H1.2 OS=Homo sapiens GN=HIST1H1C PE=1 SV=2 - [H12_HUMAN]	11.6702	16.43	5	4	4	4
P62851	40S ribosomal protein S25 OS=Homo sapiens GN=RPS25 PE=1 SV=1 - [RS25_HUMAN]	11.6594	29.6	1	4	4	4
Q5T6W5	Heterogeneous nuclear ribonucleoprotein K OS=Homo sapiens GN=HNRNPK PE=2 SV=1 - [Q5T6W5_HUMAN]	11.4539	11.45	6	4	4	4
H0YMM1	Annexin (Fragment) OS=Homo sapiens GN=ANXA2 PE=2 SV=1 - [H0YMM1_HUMAN]	11.3815	28.86	23	3	3	3
P08708	40S ribosomal protein S17 OS=Homo sapiens GN=RPS17 PE=1 SV=2 - [RS17_HUMAN]	11.1772	32.59	4	3	3	3
C9JKR2	Albumin, isoform CRA_k OS=Homo sapiens GN=ALB PE=4 SV=1 - [C9JKR2_HUMAN]	10.8352	3.6	6	2	2	3
C9JU56	60S ribosomal protein L31 (Fragment) OS=Homo sapiens GN=RPL31 PE=2 SV=1 - [C9JU56_HUMAN]	10.8018	28.7	8	4	4	4
E9PL09	40S ribosomal protein S3 OS=Homo sapiens GN=RPS3 PE=2 SV=1 - [E9PL09_HUMAN]	10.5076	22.51	14	3	3	3
Q96QV6	Histone H2A type 1-A OS=Homo sapiens GN=HIST1H2AA PE=1 SV=3 - [H2A1A_HUMAN]	10.4769	35.11	5	1	3	4
P61353	60S ribosomal protein L27 OS=Homo sapiens GN=RPL27 PE=1 SV=2 - [RL27_HUMAN]	10.4687	38.97	4	3	3	4
F8VTQ5	Heterogeneous nuclear ribonucleoprotein A1 (Fragment) OS=Homo sapiens GN=HNRNPA1 PE=2 SV=1 - [F8VTQ5_HUMAN]	10.425	28.97	15	3	3	3
P60866	40S ribosomal protein S20 OS=Homo sapiens GN=RPS20 PE=1 SV=1 - [RS20_HUMAN]	10.4137	26.05	5	3	3	3
B3KM87	Matrin-3 OS=Homo sapiens GN=MATR3 PE=2 SV=1 - [B3KM87_HUMAN]	9.84794	10.41	11	3	3	3
J3KSW8	Myosin phosphatase Rho-interacting protein (Fragment) OS=Homo sapiens GN=MPRIP PE=4 SV=1 - [J3KSW8_HUMAN]	9.73226	4.98	8	3	3	3
H9KV75	Alpha-actinin-1 OS=Homo sapiens GN=ACTN1 PE=2 SV=1 - [H9KV75_HUMAN]	9.48274	4.38	16	1	3	3
P62906	60S ribosomal protein L10a OS=Homo sapiens GN=RPL10A PE=1 SV=2 - [RL10A_HUMAN]	9.41847	13.36	1	2	2	3
C9JXB8	60S ribosomal protein L24 OS=Homo sapiens GN=RPL24 PE=2 SV=1 - [C9JXB8_HUMAN]	9.41022	24.79	3	3	3	3
P46778	60S ribosomal protein L21 OS=Homo sapiens GN=RPL21 PE=1 SV=2 - [RL21_HUMAN]	8.98774	20	3	3	3	3
P49207	60S ribosomal protein L34 OS=Homo sapiens GN=RPL34 PE=1 SV=3 - [RL34_HUMAN]	8.85304	23.08	1	3	3	4
F8VS07	LIM domain and actin-binding protein 1 OS=Homo sapiens GN=LIMA1 PE=2 SV=1 - [F8VS07_HUMAN]	8.80873	10.31	7	4	4	4
B5MCT8	40S ribosomal protein S9 OS=Homo sapiens GN=RPS9 PE=3 SV=1 - [B5MCT8_HUMAN]	8.68118	23.02	5	4	4	4
G3V576	Heterogeneous nuclear ribonucleoproteins C1/C2 OS=Homo sapiens GN=HNRNPC PE=4 SV=1 - [G3V576_HUMAN]	8.65588	16.88	20	3	3	3
P46779	60S ribosomal protein L28 OS=Homo sapiens GN=RPL28 PE=1 SV=3 - [RL28_HUMAN]	8.51175	22.63	8	3	3	3
O14974-5	Isoform 5 of Protein phosphatase 1 regulatory subunit 12A OS=Homo sapiens GN=PPP1R12A - [MYPT1_HUMAN]	8.36534	3.29	10	3	3	3
P30050	60S ribosomal protein L12 OS=Homo sapiens GN=RPL12 PE=1 SV=1 - [RL12_HUMAN]	8.21583	13.94	2	2	2	2
P40429	60S ribosomal protein L13a OS=Homo sapiens GN=RPL13A PE=1 SV=2 - [RL13A_HUMAN]	8.20318	15.76	2	3	3	3
P62854	40S ribosomal protein S26 OS=Homo sapiens GN=RPS26 PE=1 SV=3 - [RS26_HUMAN]	8.09729	20.87	1	1	1	2
K7EMV3	Histone H3 OS=Homo sapiens GN=H3F3B PE=3 SV=1 - [K7EMV3_HUMAN]	8.04753	21.74	10	3	3	3
K7EM56	40S ribosomal protein S15 (Fragment) OS=Homo sapiens GN=RPS15 PE=3 SV=1 - [K7EM56_HUMAN]	8.00488	27.46	5	2	2	2
M0QYZ0	Heterogeneous nuclear ribonucleoprotein U-like protein 1 (Fragment) OS=Homo sapiens GN=HNRNPUL1 PE=4 SV=1 - [M0QYZ0_HUMAN]	7.87968	7.55	7	2	2	3
O43790	Keratin, type II cuticular Hb6 OS=Homo sapiens GN=KRT86 PE=1 SV=1 - [KRT86_HUMAN]	7.48874	3.7	10	1	3	3
Q9UM54-5	Isoform 5 of Unconventional myosin-VI OS=Homo sapiens GN=MYO6 - [MYO6_HUMAN]	7.37565	2.23	7	3	3	3
P26599	Polypyrimidine tract-binding protein 1 OS=Homo sapiens GN=PTBP1 PE=1 SV=1 - [PTBP1_HUMAN]	7.32323	8.66	13	3	3	3
P62750	60S ribosomal protein L23a OS=Homo sapiens GN=RPL23A PE=1 SV=1 - [RL23A_HUMAN]	7.31327	23.08	6	3	3	3
Q9UKV8-2	Isoform 2 of Protein argonaute-2 OS=Homo sapiens GN=EIF2C2 - [AGO2_HUMAN]	7.23389	4	7	3	3	3
P51114-2	Isoform 2 of Fragile X mental retardation syndrome-related protein 1 OS=Homo sapiens GN=FXR1 - [FXR1_HUMAN]	7.1747	7.24	20	2	3	3
Q9Y2W1	Thyroid hormone receptor-associated protein 3 OS=Homo sapiens GN=THRAP3 PE=1 SV=2 - [TR150_HUMAN]	7.13888	6.6	1	4	4	4
P62847-2	Isoform 2 of 40S ribosomal protein S24 OS=Homo sapiens GN=RPS24 - [RS24_HUMAN]	7.13258	20.77	5	2	2	2
P83881	60S ribosomal protein L36a OS=Homo sapiens GN=RPL36A PE=1 SV=2 - [RL36A_HUMAN]	6.93831	12.26	5	2	2	2
I3L3P7	40S ribosomal protein S15a OS=Homo sapiens GN=RPS15A PE=2 SV=1 - [I3L3P7_HUMAN]	6.87556	37	8	4	4	4
M0R0F0	40S ribosomal protein S5 (Fragment) OS=Homo sapiens GN=RPS5 PE=4 SV=1 - [M0R0F0_HUMAN]	6.75075	17.5	4	2	2	2
Q00610-2	Isoform 2 of Clathrin heavy chain 1 OS=Homo sapiens GN=CLTC - [CLH1_HUMAN]	6.60098	1.53	2	3	3	3
P35637-2	Isoform Short of RNA-binding protein FUS OS=Homo sapiens GN=FUS - [FUS_HUMAN]	6.39564	4.76	3	1	2	2
Q71UI9-2	Isoform 2 of Histone H2A.V OS=Homo sapiens GN=H2AFV - [H2AV_HUMAN]	6.32207	22.81	8	1	2	2
Q8WUH6	UPF0444 transmembrane protein C12orf23 OS=Homo sapiens GN=C12orf23 PE=1 SV=1 - [CL023_HUMAN]	6.3129	25.86	1	2	2	2
A8MUB1	Tubulin alpha-4A chain OS=Homo sapiens GN=TUBA4A PE=2 SV=1 - [A8MUB1_HUMAN]	6.28494	7.39	15	2	2	2
P11021	78 kDa glucose-regulated protein OS=Homo sapiens GN=HSPA5 PE=1 SV=2 - [GRP78_HUMAN]	6.27539	3.98	11	1	2	2
P05141	ADP/ATP translocase 2 OS=Homo sapiens GN=SLC25A5 PE=1 SV=7 - [ADT2_HUMAN]	6.21251	9.06	5	3	3	3
H3BR27	RNA-binding motif protein, X chromosome, N-terminally processed OS=Homo sapiens GN=RBMX PE=4 SV=1 - [H3BR27_HUMAN]	6.16905	30.77	9	2	2	2
F5H7F6	Microsomal glutathione S-transferase 1 (Fragment) OS=Homo sapiens GN=MGST1 PE=2 SV=1 - [F5H7F6_HUMAN]	6.02155	23.38	4	2	2	2
P46783	40S ribosomal protein S10 OS=Homo sapiens GN=RPS10 PE=1 SV=1 - [RS10_HUMAN]	5.94843	9.7	3	2	2	2
O43143	Putative pre-mRNA-splicing factor ATP-dependent RNA helicase DHX15 OS=Homo sapiens GN=DHX15 PE=1 SV=2 - [DHX15_HUMAN]	5.90275	3.02	1	2	2	2
P51116	Fragile X mental retardation syndrome-related protein 2 OS=Homo sapiens GN=FXR2 PE=1 SV=2 - [FXR2_HUMAN]	5.87998	3.71	13	1	2	2
J3KRL0	Unconventional myosin-Id OS=Homo sapiens GN=MYO1D PE=4 SV=1 - [J3KRL0_HUMAN]	5.86117	8.03	23	2	3	3
E9PKE3	Heat shock cognate 71 kDa protein OS=Homo sapiens GN=HSPA8 PE=2 SV=1 - [E9PKE3_HUMAN]	5.85227	3.83	15	1	2	2
E9PK09	Bcl-2-associated transcription factor 1 (Fragment) OS=Homo sapiens GN=BCLAF1 PE=2 SV=1 - [E9PK09_HUMAN]	5.83169	3.44	8	2	2	2
C9JWL3	Upstream-binding protein 1 (Fragment) OS=Homo sapiens GN=UBP1 PE=2 SV=1 - [C9JWL3_HUMAN]	5.43274	12.16	8	1	1	1
Q9Y4I1-2	Isoform 2 of Unconventional myosin-Va OS=Homo sapiens GN=MYO5A - [MYO5A_HUMAN]	5.42935	2.3	25	3	4	4
B5MCP9	40S ribosomal protein S7 OS=Homo sapiens GN=RPS7 PE=2 SV=1 - [B5MCP9_HUMAN]	5.38621	10.16	2	2	2	2
Q8IVT2	Uncharacterized protein C19orf21 OS=Homo sapiens GN=C19orf21 PE=1 SV=1 - [CS021_HUMAN]	5.34186	3.98	1	1	1	1
Q04721	Neurogenic locus notch homolog protein 2 OS=Homo sapiens GN=NOTCH2 PE=1 SV=3 - [NOTC2_HUMAN]	5.24954	0.73	1	1	1	2
P47914	60S ribosomal protein L29 OS=Homo sapiens GN=RPL29 PE=1 SV=2 - [RL29_HUMAN]	5.20975	11.95	3	3	3	3
Q9NQX4	Unconventional myosin-Vc OS=Homo sapiens GN=MYO5C PE=1 SV=2 - [MYO5C_HUMAN]	5.15541	1.26	20	1	2	2
J3QSA3	Ubiquitin (Fragment) OS=Homo sapiens GN=UBB PE=4 SV=1 - [J3QSA3_HUMAN]	5.14945	37.21	25	1	1	1
P52597	Heterogeneous nuclear ribonucleoprotein F OS=Homo sapiens GN=HNRNPF PE=1 SV=3 - [HNRPF_HUMAN]	5.13253	4.1	1	1	1	1
J3QQW9	Polycomb protein SUZ12 OS=Homo sapiens GN=SUZ12 PE=4 SV=1 - [J3QQW9_HUMAN]	5.07332	10.06	2	1	1	1
D6RD47	40S ribosomal protein S23 OS=Homo sapiens GN=RPS23 PE=3 SV=1 - [D6RD47_HUMAN]	4.88092	16.42	5	2	2	2
Q16629-3	Isoform 3 of Serine/arginine-rich splicing factor 7 OS=Homo sapiens GN=SRSF7 - [SRSF7_HUMAN]	4.82969	12.88	5	1	1	1
M0R2L9	40S ribosomal protein S19 (Fragment) OS=Homo sapiens GN=RPS19 PE=4 SV=1 - [M0R2L9_HUMAN]	4.75556	30.99	5	2	2	2
P49411	Elongation factor Tu, mitochondrial OS=Homo sapiens GN=TUFM PE=1 SV=2 - [EFTU_HUMAN]	4.75553	3.98	2	2	2	2
Q13428-5	Isoform 5 of Treacle protein OS=Homo sapiens GN=TCOF1 - [TCOF_HUMAN]	4.65982	2.82	11	3	3	3
Q8NC51-4	Isoform 4 of Plasminogen activator inhibitor 1 RNA-binding protein OS=Homo sapiens GN=SERBP1 - [PAIRB_HUMAN]	4.56489	4.13	4	1	1	1
P46821	Microtubule-associated protein 1B OS=Homo sapiens GN=MAP1B PE=1 SV=2 - [MAP1B_HUMAN]	4.31889	1.09	3	2	2	2
P25398	40S ribosomal protein S12 OS=Homo sapiens GN=RPS12 PE=1 SV=3 - [RS12_HUMAN]	4.20617	11.36	1	1	1	1
Q13247-3	Isoform SRP55-3 of Serine/arginine-rich splicing factor 6 OS=Homo sapiens GN=SRSF6 - [SRSF6_HUMAN]	4.12185	4.78	7	2	2	2
P05386	60S acidic ribosomal protein P1 OS=Homo sapiens GN=RPLP1 PE=1 SV=1 - [RLA1_HUMAN]	4.11913	14.04	1	1	1	1
Q5T4L4	40S ribosomal protein S27 OS=Homo sapiens GN=RPS27 PE=4 SV=1 - [Q5T4L4_HUMAN]	4.09325	21.21	5	1	1	1
J3KTJ8	60S ribosomal protein L26 (Fragment) OS=Homo sapiens GN=RPL26 PE=4 SV=1 - [J3KTJ8_HUMAN]	4.07293	15.46	11	2	2	2
Q01804-3	Isoform 3 of OTU domain-containing protein 4 OS=Homo sapiens GN=OTUD4 - [OTUD4_HUMAN]	4.0195	2.29	3	2	2	2
I3L4R8	Replication protein A 70 kDa DNA-binding subunit (Fragment) OS=Homo sapiens GN=RPA1 PE=2 SV=1 - [I3L4R8_HUMAN]	3.85057	6.71	2	1	1	1
P62273	40S ribosomal protein S29 OS=Homo sapiens GN=RPS29 PE=1 SV=2 - [RS29_HUMAN]	3.71159	26.79	2	2	2	2
P10599-2	Isoform 2 of Thioredoxin OS=Homo sapiens GN=TXN - [THIO_HUMAN]	3.55516	15.29	2	1	1	1
J3KT73	60S ribosomal protein L38 OS=Homo sapiens GN=RPL38 PE=3 SV=1 - [J3KT73_HUMAN]	3.4592	26.56	4	2	2	2
C9IZL7	Non-POU domain-containing octamer-binding protein (Fragment) OS=Homo sapiens GN=NONO PE=2 SV=1 - [C9IZL7_HUMAN]	3.44777	5.31	4	1	1	1
B1AN99	Trypsin-3 (Fragment) OS=Homo sapiens GN=PRSS3 PE=2 SV=1 - [B1AN99_HUMAN]	3.44503	7.3	6	1	1	1
P62891	60S ribosomal protein L39 OS=Homo sapiens GN=RPL39 PE=2 SV=2 - [RL39_HUMAN]	3.29775	19.61	2	1	1	1
P06702	Protein S100-A9 OS=Homo sapiens GN=S100A9 PE=1 SV=1 - [S10A9_HUMAN]	3.29535	13.16	1	1	1	1
K7ELC4	60S ribosomal protein L22 (Fragment) OS=Homo sapiens GN=RPL22 PE=4 SV=1 - [K7ELC4_HUMAN]	3.12711	27.85	10	2	2	2
F8WCJ1	Eukaryotic translation initiation factor 5A-2 OS=Homo sapiens GN=EIF5A2 PE=2 SV=1 - [F8WCJ1_HUMAN]	3.1233	11.43	9	1	1	1
Q5HY57	Emerin OS=Homo sapiens GN=EMD PE=4 SV=1 - [Q5HY57_HUMAN]	3.08397	5.48	2	1	1	1
H7C2L4	Transformer-2 protein homolog beta (Fragment) OS=Homo sapiens GN=TRA2B PE=4 SV=1 - [H7C2L4_HUMAN]	3.06785	9.35	3	1	1	1
E7EPF2	RNA-binding motif, single-stranded-interacting protein 1 (Fragment) OS=Homo sapiens GN=RBMS1 PE=2 SV=1 - [E7EPF2_HUMAN]	2.99312	7.81	8	1	1	1
B5MC59	Replication protein A 14 kDa subunit OS=Homo sapiens GN=RPA3 PE=4 SV=1 - [B5MC59_HUMAN]	2.95984	32.93	2	2	2	2
P60903	Protein S100-A10 OS=Homo sapiens GN=S100A10 PE=1 SV=2 - [S10AA_HUMAN]	2.9131	26.8	1	2	2	2
P62861	40S ribosomal protein S30 OS=Homo sapiens GN=FAU PE=1 SV=1 - [RS30_HUMAN]	2.88009	16.95	2	1	1	1
I3L1L3	Myb-binding protein 1A (Fragment) OS=Homo sapiens GN=MYBBP1A PE=4 SV=1 - [I3L1L3_HUMAN]	2.87807	1.28	3	1	1	1
F5GY37	Prohibitin-2 OS=Homo sapiens GN=PHB2 PE=2 SV=1 - [F5GY37_HUMAN]	2.86065	4.49	3	1	1	1
Q96PK6	RNA-binding protein 14 OS=Homo sapiens GN=RBM14 PE=1 SV=2 - [RBM14_HUMAN]	2.83456	1.79	1	1	1	1
D6RB59	Exocyst complex component 3 OS=Homo sapiens GN=EXOC3 PE=2 SV=1 - [D6RB59_HUMAN]	2.78313	3.03	5	1	1	1
P81605	Dermcidin OS=Homo sapiens GN=DCD PE=1 SV=2 - [DCD_HUMAN]	2.7784	10	2	1	1	1
Q08554-2	Isoform 1B of Desmocollin-1 OS=Homo sapiens GN=DSC1 - [DSC1_HUMAN]	2.76175	1.55	2	1	1	1
Q06830	Peroxiredoxin-1 OS=Homo sapiens GN=PRDX1 PE=1 SV=1 - [PRDX1_HUMAN]	2.75806	5.53	1	1	1	1
B4DX42	Splicing factor 1 OS=Homo sapiens GN=SF1 PE=2 SV=1 - [B4DX42_HUMAN]	2.73243	2.31	8	1	1	1
M0R0A1	60S ribosomal protein L37a OS=Homo sapiens GN=RPL37A PE=4 SV=1 - [M0R0A1_HUMAN]	2.72456	23.33	6	1	1	1
P51530-2	Isoform 2 of DNA replication ATP-dependent helicase/nuclease DNA2 OS=Homo sapiens GN=DNA2 - [DNA2_HUMAN]	2.71071	2.47	6	1	1	1
F2Z388	60S ribosomal protein L35 OS=Homo sapiens GN=RPL35 PE=2 SV=1 - [F2Z388_HUMAN]	2.6809	10.42	3	1	1	1
Q9NXV2	BTB/POZ domain-containing protein KCTD5 OS=Homo sapiens GN=KCTD5 PE=1 SV=1 - [KCTD5_HUMAN]	2.65229	5.13	2	1	1	1
F5H667	Aspartyl/asparaginyl beta-hydroxylase OS=Homo sapiens GN=ASPH PE=2 SV=1 - [F5H667_HUMAN]	2.65001	1.37	2	1	1	1
Q92522	Histone H1x OS=Homo sapiens GN=H1FX PE=1 SV=1 - [H1X_HUMAN]	2.59414	5.63	1	1	1	1
P62304	Small nuclear ribonucleoprotein E OS=Homo sapiens GN=SNRPE PE=1 SV=1 - [RUXE_HUMAN]	2.56706	11.96	1	1	1	1
Q15208	Serine/threonine-protein kinase 38 OS=Homo sapiens GN=STK38 PE=1 SV=1 - [STK38_HUMAN]	2.51143	1.72	1	1	1	1
P23246-2	Isoform Short of Splicing factor, proline- and glutamine-rich OS=Homo sapiens GN=SFPQ - [SFPQ_HUMAN]	2.38368	2.39	2	1	1	1
Q5HY54	Filamin-A OS=Homo sapiens GN=FLNA PE=2 SV=1 - [Q5HY54_HUMAN]	2.38068	0.46	3	1	1	1
E5RI46	Ras GTPase-activating protein-binding protein 1 (Fragment) OS=Homo sapiens GN=G3BP1 PE=2 SV=1 - [E5RI46_HUMAN]	2.3745	11.43	7	1	1	1
F8WBS5	60S ribosomal protein L35a OS=Homo sapiens GN=RPL35A PE=2 SV=1 - [F8WBS5_HUMAN]	2.33691	47.27	4	2	2	2
B4DIT7	Protein-glutamine gamma-glutamyltransferase 2 OS=Homo sapiens GN=TGM2 PE=2 SV=1 - [B4DIT7_HUMAN]	2.33286	1.49	3	1	1	1
Q7Z451	AP-2 complex subunit beta OS=Homo sapiens GN=AP2B1 PE=2 SV=1 - [Q7Z451_HUMAN]	2.30861	2.61	4	2	2	2
B4E241	Serine/arginine-rich-splicing factor 3 OS=Homo sapiens GN=SFRS3 PE=2 SV=1 - [B4E241_HUMAN]	2.26072	7.26	2	1	1	1
H7C464	Heterogeneous nuclear ribonucleoprotein L-like (Fragment) OS=Homo sapiens GN=HNRPLL PE=4 SV=1 - [H7C464_HUMAN]	2.148	5.26	10	1	1	1
Q96SI9-2	Isoform 2 of Spermatid perinuclear RNA-binding protein OS=Homo sapiens GN=STRBP - [STRBP_HUMAN]	2.13953	1.98	9	1	1	1
P63167	Dynein light chain 1, cytoplasmic OS=Homo sapiens GN=DYNLL1 PE=1 SV=1 - [DYL1_HUMAN]	2.12151	12.36	2	1	1	1
Q9Y5I3-3	Isoform 3 of Protocadherin alpha-1 OS=Homo sapiens GN=PCDHA1 - [PCDA1_HUMAN]	2.12039	1.73	2	1	1	1
P20908	Collagen alpha-1(V) chain OS=Homo sapiens GN=COL5A1 PE=1 SV=3 - [CO5A1_HUMAN]	2.11346	0.49	1	1	1	1
M0QYK5	Splicing factor U2AF 26 kDa subunit OS=Homo sapiens GN=U2AF1L4 PE=4 SV=1 - [M0QYK5_HUMAN]	2.11156	12.12	8	1	1	1
H0Y9P0	Guanine nucleotide-binding protein subunit beta-2-like 1 (Fragment) OS=Homo sapiens GN=GNB2L1 PE=4 SV=1 - [H0Y9P0_HUMAN]	2.10067	8.43	9	1	1	1
O60506-5	Isoform 5 of Heterogeneous nuclear ribonucleoprotein Q OS=Homo sapiens GN=SYNCRIP - [HNRPQ_HUMAN]	2.0965	1.95	8	1	1	1
F8WE82	Pleckstrin homology domain-containing family A member 8 OS=Homo sapiens GN=PLEKHA8 PE=2 SV=1 - [F8WE82_HUMAN]	2.09371	8.85	1	1	1	1
Q86V81	THO complex subunit 4 OS=Homo sapiens GN=ALYREF PE=1 SV=3 - [THOC4_HUMAN]	2.08125	4.67	2	1	1	1
Q9UPQ9-1	Isoform 2 of Trinucleotide repeat-containing gene 6B protein OS=Homo sapiens GN=TNRC6B - [TNR6B_HUMAN]	2.07684	0.64	2	1	1	1
H0YE95	LIM domain only protein 7 (Fragment) OS=Homo sapiens GN=LMO7 PE=4 SV=1 - [H0YE95_HUMAN]	2.01872	4.55	12	1	1	1
H7BY36	RNA-binding protein EWS (Fragment) OS=Homo sapiens GN=EWSR1 PE=4 SV=1 - [H7BY36_HUMAN]	2.00604	4.55	8	1	1	1
F8VVM2	Phosphate carrier protein, mitochondrial OS=Homo sapiens GN=SLC25A3 PE=2 SV=1 - [F8VVM2_HUMAN]	1.97592	2.47	3	1	1	1
F8W645	Twinfilin-1 (Fragment) OS=Homo sapiens GN=TWF1 PE=4 SV=1 - [F8W645_HUMAN]	1.95966	46.67	8	1	1	1
F5H1I8	X-ray repair cross-complementing protein 6 OS=Homo sapiens GN=XRCC6 PE=2 SV=1 - [F5H1I8_HUMAN]	1.94732	2.1	4	1	1	1
J3QQV5	Serine/arginine-rich-splicing factor 1 OS=Homo sapiens GN=SRSF1 PE=4 SV=1 - [J3QQV5_HUMAN]	1.9445	12.31	6	1	1	1
P53680-2	Isoform 2 of AP-2 complex subunit sigma OS=Homo sapiens GN=AP2S1 - [AP2S1_HUMAN]	1.94107	6.73	4	1	1	1
G3V1X9	Chromobox homolog 5 (HP1 alpha homolog, Drosophila), isoform CRA_a OS=Homo sapiens GN=CBX5 PE=4 SV=1 - [G3V1X9_HUMAN]	1.91226	5.79	2	1	1	1
A6NJ16	Putative V-set and immunoglobulin domain-containing-like protein IGHV4OR15-8 OS=Homo sapiens GN=IGHV4OR15-8 PE=5 SV=2 - [IV4F8_HUMAN]	1.88335	5.69	1	1	1	1
B8ZZF0	Protein phosphatase 1B (Fragment) OS=Homo sapiens GN=PPM1B PE=2 SV=2 - [B8ZZF0_HUMAN]	1.86773	1.98	6	1	1	1
C9JTK4	AP-2 complex subunit mu (Fragment) OS=Homo sapiens GN=AP2M1 PE=2 SV=1 - [C9JTK4_HUMAN]	1.80551	5.63	6	1	1	1
E9PM09	T-complex protein 1 subunit gamma (Fragment) OS=Homo sapiens GN=CCT3 PE=2 SV=1 - [E9PM09_HUMAN]	1.80106	6.49	7	1	1	1
H3BT25	Pyruvate kinase isozymes M1/M2 (Fragment) OS=Homo sapiens GN=PKM PE=2 SV=1 - [H3BT25_HUMAN]	1.78511	17.22	8	2	2	2
Q8IWX8	Calcium homeostasis endoplasmic reticulum protein OS=Homo sapiens GN=CHERP PE=1 SV=3 - [CHERP_HUMAN]	1.76891	0.76	2	1	1	1
C9J4Z7	Actin-related protein 2/3 complex subunit 1B (Fragment) OS=Homo sapiens GN=ARPC1B PE=2 SV=1 - [C9J4Z7_HUMAN]	1.74771	5.47	5	1	1	1
P13010	X-ray repair cross-complementing protein 5 OS=Homo sapiens GN=XRCC5 PE=1 SV=3 - [XRCC5_HUMAN]	1.73091	1.23	1	1	1	1
G3V279	Enhancer of rudimentary homolog OS=Homo sapiens GN=ERH PE=2 SV=1 - [G3V279_HUMAN]	1.63439	9.86	2	1	1	1
C9J9S3	Serine/threonine-protein phosphatase (Fragment) OS=Homo sapiens GN=PPP1CB PE=2 SV=1 - [C9J9S3_HUMAN]	0	8.8	13	1	1	1
D6RAW5	RING finger protein 44 OS=Homo sapiens GN=RNF44 PE=2 SV=1 - [D6RAW5_HUMAN]	0	22.22	3	1	1	1
D6RF44	Heterogeneous nuclear ribonucleoprotein D0 (Fragment) OS=Homo sapiens GN=HNRNPD PE=2 SV=1 - [D6RF44_HUMAN]	0	7.14	13	1	1	1
E9PJJ7	AP-2 complex subunit alpha-2 OS=Homo sapiens GN=AP2A2 PE=2 SV=1 - [E9PJJ7_HUMAN]	0	1.18	3	1	1	1
J3QSB5	60S ribosomal protein L36 OS=Homo sapiens GN=RPL36 PE=3 SV=1 - [J3QSB5_HUMAN]	0	11.7	2	1	1	1
M0R0P1	rRNA 2'-O-methyltransferase fibrillarin (Fragment) OS=Homo sapiens GN=FBL PE=4 SV=1 - [M0R0P1_HUMAN]	0	4.82	6	1	1	1
O15144	Actin-related protein 2/3 complex subunit 2 OS=Homo sapiens GN=ARPC2 PE=1 SV=1 - [ARPC2_HUMAN]	0	2.33	1	1	1	1
P06310	Ig kappa chain V-II region RPMI 6410 OS=Homo sapiens PE=4 SV=1 - [KV206_HUMAN]	0	6.77	1	1	1	1
P11387	DNA topoisomerase 1 OS=Homo sapiens GN=TOP1 PE=1 SV=2 - [TOP1_HUMAN]	0	1.05	1	1	1	1
Q96C19	EF-hand domain-containing protein D2 OS=Homo sapiens GN=EFHD2 PE=1 SV=1 - [EFHD2_HUMAN]	0	2.92	1	1	1	1
Q96I24-2	Isoform 2 of Far upstream element-binding protein 3 OS=Homo sapiens GN=FUBP3 - [FUBP3_HUMAN]	0	3.45	6	1	1	1
Q99856	AT-rich interactive domain-containing protein 3A OS=Homo sapiens GN=ARID3A PE=1 SV=2 - [ARI3A_HUMAN]	0	7.76	1	1	1	1
Q9Y4E8-2	Isoform 2 of Ubiquitin carboxyl-terminal hydrolase 15 OS=Homo sapiens GN=USP15 - [UBP15_HUMAN]	0	0.84	4	1	1	1

## Sheet: TNF-RSC (15 min)
Table S2 related to Figure 1B: NFR1-SC purification from A549 cells using TAP-TNF [500ng/ml]. Control cells were left untreated. Protein complexes were analyzed using mass spectrometry.
Accession	Description	Score	Coverage	# Proteins	# Unique Peptides	# Peptides	# PSMs
P35579	Myosin-9 OS=Homo sapiens GN=MYH9 PE=1 SV=4 - [MYH9_HUMAN]	1738.06	76.02	27	163	192	397
F8W6L6	Myosin-10 OS=Homo sapiens GN=MYH10 PE=2 SV=1 - [F8W6L6_HUMAN]	589.688	59.54	29	80	107	141
P60709	Actin, cytoplasmic 1 OS=Homo sapiens GN=ACTB PE=1 SV=1 - [ACTB_HUMAN]	292.856	81.33	24	15	25	66
P05783	Keratin, type I cytoskeletal 18 OS=Homo sapiens GN=KRT18 PE=1 SV=2 - [K1C18_HUMAN]	169.913	85.35	13	28	30	44
B0V0H5	C-domain 2 (Fragment) OS=Homo sapiens GN=TNF PE=2 SV=1 - [B0V0H5_HUMAN]	152.408	85.96	2	13	13	28
Q7Z406	Myosin-14 OS=Homo sapiens GN=MYH14 PE=1 SV=2 - [MYH14_HUMAN]	147.569	26.07	31	28	38	43
P52272-2	Isoform 2 of Heterogeneous nuclear ribonucleoprotein M OS=Homo sapiens GN=HNRNPM - [HNRPM_HUMAN]	124.695	57.31	11	29	29	37
P05787	Keratin, type II cytoskeletal 8 OS=Homo sapiens GN=KRT8 PE=1 SV=7 - [K2C8_HUMAN]	123.346	48.65	29	23	26	33
P19438	Tumor necrosis factor receptor superfamily member 1A OS=Homo sapiens GN=TNFRSF1A PE=1 SV=1 - [TNR1A_HUMAN]	115.503	44.84	8	17	17	27
Q13546	Receptor-interacting serine/threonine-protein kinase 1 OS=Homo sapiens GN=RIPK1 PE=1 SV=3 - [RIPK1_HUMAN]	102.997	39.2	2	23	23	29
Q15149-7	Isoform 7 of Plectin OS=Homo sapiens GN=PLEC - [PLEC_HUMAN]	100.773	9.19	18	32	32	32
O43795-2	Isoform 2 of Unconventional myosin-Ib OS=Homo sapiens GN=MYO1B - [MYO1B_HUMAN]	98.9902	33.12	38	27	29	31
P07951-2	Isoform 2 of Tropomyosin beta chain OS=Homo sapiens GN=TPM2 - [TPM2_HUMAN]	98.6893	54.58	5	3	17	27
P09493-3	Isoform 3 of Tropomyosin alpha-1 chain OS=Homo sapiens GN=TPM1 - [TPM1_HUMAN]	98.6456	63.03	15	0	18	26
P60660	Myosin light polypeptide 6 OS=Homo sapiens GN=MYL6 PE=1 SV=2 - [MYL6_HUMAN]	97.8694	79.47	9	1	13	26
Q96EP0	E3 ubiquitin-protein ligase RNF31 OS=Homo sapiens GN=RNF31 PE=1 SV=1 - [RNF31_HUMAN]	95.1972	29.38	11	22	22	26
P60660-2	Isoform Smooth muscle of Myosin light polypeptide 6 OS=Homo sapiens GN=MYL6 - [MYL6_HUMAN]	93.8797	79.47	11	1	13	25
Q12933-3	Isoform 3 of TNF receptor-associated factor 2 OS=Homo sapiens GN=TRAF2 - [TRAF2_HUMAN]	93.1189	44.29	8	21	21	29
D9YZV3	Tropomyosin 1 (Alpha) isoform 3 OS=Homo sapiens GN=TPM1 PE=3 SV=1 - [D9YZV3_HUMAN]	91.6941	59.86	15	2	17	24
P19105	Myosin regulatory light chain 12A OS=Homo sapiens GN=MYL12A PE=1 SV=2 - [ML12A_HUMAN]	90.7169	63.16	6	9	9	19
P68032	Actin, alpha cardiac muscle 1 OS=Homo sapiens GN=ACTC1 PE=1 SV=1 - [ACTC_HUMAN]	89.5579	29.97	17	1	11	28
F8VW92	Tubulin beta chain OS=Homo sapiens GN=TUBB PE=2 SV=1 - [F8VW92_HUMAN]	87.2007	57.24	30	4	15	22
P07951	Tropomyosin beta chain OS=Homo sapiens GN=TPM2 PE=1 SV=1 - [TPM2_HUMAN]	83.3376	44.72	6	1	15	23
P35527	Keratin, type I cytoskeletal 9 OS=Homo sapiens GN=KRT9 PE=1 SV=3 - [K1C9_HUMAN]	69.8642	30.34	3	15	16	20
P68371	Tubulin beta-4B chain OS=Homo sapiens GN=TUBB4B PE=1 SV=1 - [TBB4B_HUMAN]	68.2968	46.07	26	1	14	19
P13645	Keratin, type I cytoskeletal 10 OS=Homo sapiens GN=KRT10 PE=1 SV=6 - [K1C10_HUMAN]	68.1453	32.36	14	12	14	19
J3KN67	Tropomyosin alpha-3 chain OS=Homo sapiens GN=TPM3 PE=3 SV=1 - [J3KN67_HUMAN]	67.2216	42.11	5	0	14	21
H7BYY1	Tropomyosin 1 (Alpha), isoform CRA_m OS=Homo sapiens GN=TPM1 PE=3 SV=1 - [H7BYY1_HUMAN]	67.0705	56.45	9	1	13	18
P06753-2	Isoform 2 of Tropomyosin alpha-3 chain OS=Homo sapiens GN=TPM3 - [TPM3_HUMAN]	65.4016	55.24	11	2	14	20
P68104	Elongation factor 1-alpha 1 OS=Homo sapiens GN=EEF1A1 PE=1 SV=1 - [EF1A1_HUMAN]	64.8759	30.09	5	11	11	16
P83111	Serine beta-lactamase-like protein LACTB, mitochondrial OS=Homo sapiens GN=LACTB PE=1 SV=2 - [LACTB_HUMAN]	63.0062	34.37	3	14	14	18
E9PMH5	Baculoviral IAP repeat-containing protein 2 OS=Homo sapiens GN=BIRC2 PE=2 SV=1 - [E9PMH5_HUMAN]	60.1946	37.86	10	17	17	19
Q9P0K7-4	Isoform 4 of Ankycorbin OS=Homo sapiens GN=RAI14 - [RAI14_HUMAN]	59.4524	25.66	6	17	17	17
Q6P3W7	SCY1-like protein 2 OS=Homo sapiens GN=SCYL2 PE=1 SV=1 - [SCYL2_HUMAN]	57.5746	22.39	4	14	14	16
P67936	Tropomyosin alpha-4 chain OS=Homo sapiens GN=TPM4 PE=1 SV=3 - [TPM4_HUMAN]	57.4987	51.21	6	6	12	15
P04350	Tubulin beta-4A chain OS=Homo sapiens GN=TUBB4A PE=1 SV=2 - [TBB4A_HUMAN]	52.2611	36.49	26	1	11	15
F5H012	E3 ubiquitin-protein ligase TRIM21 OS=Homo sapiens GN=TRIM21 PE=2 SV=1 - [F5H012_HUMAN]	52.1802	36.63	4	15	15	16
Q15628	Tumor necrosis factor receptor type 1-associated DEATH domain protein OS=Homo sapiens GN=TRADD PE=1 SV=2 - [TRADD_HUMAN]	50.7635	31.73	2	7	7	11
P04264	Keratin, type II cytoskeletal 1 OS=Homo sapiens GN=KRT1 PE=1 SV=6 - [K2C1_HUMAN]	49.9774	22.83	1	13	14	17
C9J1R1	NF-kappa-B essential modulator OS=Homo sapiens GN=IKBKG PE=2 SV=1 - [C9J1R1_HUMAN]	45.5711	41.87	12	12	12	13
B0YJC4	Vimentin OS=Homo sapiens GN=VIM PE=3 SV=1 - [B0YJC4_HUMAN]	45.004	38.28	14	12	14	14
P68363	Tubulin alpha-1B chain OS=Homo sapiens GN=TUBA1B PE=1 SV=1 - [TBA1B_HUMAN]	44.5676	39.47	28	11	11	13
Q6WCQ1-3	Isoform 3 of Myosin phosphatase Rho-interacting protein OS=Homo sapiens GN=MPRIP - [MPRIP_HUMAN]	44.1491	16.3	9	11	11	12
P08729	Keratin, type II cytoskeletal 7 OS=Homo sapiens GN=KRT7 PE=1 SV=5 - [K2C7_HUMAN]	43.287	29.21	20	8	11	13
Q15025-2	Isoform 2 of TNFAIP3-interacting protein 1 OS=Homo sapiens GN=TNIP1 - [TNIP1_HUMAN]	42.1824	24.09	10	12	12	13
P14649	Myosin light chain 6B OS=Homo sapiens GN=MYL6B PE=1 SV=1 - [MYL6B_HUMAN]	38.2882	62.5	2	8	10	13
P62424	60S ribosomal protein L7a OS=Homo sapiens GN=RPL7A PE=1 SV=2 - [RL7A_HUMAN]	37.8294	37.22	3	11	11	12
P06748-2	Isoform 2 of Nucleophosmin OS=Homo sapiens GN=NPM1 - [NPM_HUMAN]	36.0204	34.34	4	5	5	7
P36578	60S ribosomal protein L4 OS=Homo sapiens GN=RPL4 PE=1 SV=5 - [RL4_HUMAN]	35.4204	26.46	4	10	10	11
P61313	60S ribosomal protein L15 OS=Homo sapiens GN=RPL15 PE=1 SV=2 - [RL15_HUMAN]	34.4768	38.24	5	8	8	12
P39023	60S ribosomal protein L3 OS=Homo sapiens GN=RPL3 PE=1 SV=2 - [RL3_HUMAN]	33.734	28.78	7	8	8	9
P0CG48	Polyubiquitin-C OS=Homo sapiens GN=UBC PE=1 SV=3 - [UBC_HUMAN]	33.3565	83.94	29	8	8	11
Q9BYM8	RanBP-type and C3HC4-type zinc finger-containing protein 1 OS=Homo sapiens GN=RBCK1 PE=1 SV=2 - [HOIL1_HUMAN]	33.3188	31.37	10	12	12	14
Q96IZ0	PRKC apoptosis WT1 regulator protein OS=Homo sapiens GN=PAWR PE=1 SV=1 - [PAWR_HUMAN]	33.2453	38.24	4	8	8	9
J3KRR7	Ubiquitin carboxyl-terminal hydrolase CYLD OS=Homo sapiens GN=CYLD PE=4 SV=1 - [J3KRR7_HUMAN]	32.8703	17.47	8	10	10	10
Q9Y608-2	Isoform 2 of Leucine-rich repeat flightless-interacting protein 2 OS=Homo sapiens GN=LRRFIP2 - [LRRF2_HUMAN]	31.4333	25.5	9	7	7	8
P19338	Nucleolin OS=Homo sapiens GN=NCL PE=1 SV=3 - [NUCL_HUMAN]	30.1152	17.46	2	11	11	11
P35908	Keratin, type II cytoskeletal 2 epidermal OS=Homo sapiens GN=KRT2 PE=1 SV=2 - [K22E_HUMAN]	28.97	19.25	2	9	10	11
P62241	40S ribosomal protein S8 OS=Homo sapiens GN=RPS8 PE=1 SV=2 - [RS8_HUMAN]	28.1278	44.71	2	7	7	8
Q9UHD2	Serine/threonine-protein kinase TBK1 OS=Homo sapiens GN=TBK1 PE=1 SV=1 - [TBK1_HUMAN]	27.8592	18.38	3	8	8	9
O14920	Inhibitor of nuclear factor kappa-B kinase subunit beta OS=Homo sapiens GN=IKBKB PE=1 SV=1 - [IKKB_HUMAN]	27.0625	15.74	13	9	9	9
P62753	40S ribosomal protein S6 OS=Homo sapiens GN=RPS6 PE=1 SV=1 - [RS6_HUMAN]	25.2501	28.51	3	6	6	7
Q13045-2	Isoform 2 of Protein flightless-1 homolog OS=Homo sapiens GN=FLII - [FLII_HUMAN]	25.1677	8.79	6	8	8	8
Q9UM82	Spermatogenesis-associated protein 2 OS=Homo sapiens GN=SPATA2 PE=1 SV=2 - [SPAT2_HUMAN]	24.9784	19.42	2	7	7	9
E5RI99	60S ribosomal protein L30 (Fragment) OS=Homo sapiens GN=RPL30 PE=2 SV=1 - [E5RI99_HUMAN]	24.9444	44.74	2	4	4	6
P23396	40S ribosomal protein S3 OS=Homo sapiens GN=RPS3 PE=1 SV=2 - [RS3_HUMAN]	23.8481	36.21	14	6	6	6
P18124	60S ribosomal protein L7 OS=Homo sapiens GN=RPL7 PE=1 SV=1 - [RL7_HUMAN]	23.5846	33.87	4	7	7	7
O00159-2	Isoform 2 of Unconventional myosin-Ic OS=Homo sapiens GN=MYO1C - [MYO1C_HUMAN]	23.2676	11.09	26	7	8	8
D6RG13	40S ribosomal protein S3a (Fragment) OS=Homo sapiens GN=RPS3A PE=2 SV=1 - [D6RG13_HUMAN]	21.9063	32.29	12	7	7	8
P05141	ADP/ATP translocase 2 OS=Homo sapiens GN=SLC25A5 PE=1 SV=7 - [ADT2_HUMAN]	21.6852	28.86	5	8	8	8
P62158	Calmodulin OS=Homo sapiens GN=CALM1 PE=1 SV=2 - [CALM_HUMAN]	21.1088	21.48	11	4	4	6
Q02878	60S ribosomal protein L6 OS=Homo sapiens GN=RPL6 PE=1 SV=3 - [RL6_HUMAN]	20.9747	32.29	7	8	8	8
P62701	40S ribosomal protein S4, X isoform OS=Homo sapiens GN=RPS4X PE=1 SV=2 - [RS4X_HUMAN]	20.3417	30.42	5	6	6	6
P26373-2	Isoform 2 of 60S ribosomal protein L13 OS=Homo sapiens GN=RPL13 - [RL13_HUMAN]	20.1537	51.83	6	9	9	9
P32969	60S ribosomal protein L9 OS=Homo sapiens GN=RPL9 PE=1 SV=1 - [RL9_HUMAN]	19.3256	44.27	5	4	4	4
E9PMS6	LIM domain only protein 7 OS=Homo sapiens GN=LMO7 PE=2 SV=1 - [E9PMS6_HUMAN]	18.4388	5.73	14	6	6	6
P53621	Coatomer subunit alpha OS=Homo sapiens GN=COPA PE=1 SV=2 - [COPA_HUMAN]	18.1956	6.37	2	7	7	7
D6RD46	LIM and calponin homology domains-containing protein 1 OS=Homo sapiens GN=LIMCH1 PE=2 SV=1 - [D6RD46_HUMAN]	18.1588	8.98	14	7	7	7
G3V203	60S ribosomal protein L18 OS=Homo sapiens GN=RPL18 PE=3 SV=1 - [G3V203_HUMAN]	18.1237	37.2	8	5	5	5
O15111	Inhibitor of nuclear factor kappa-B kinase subunit alpha OS=Homo sapiens GN=CHUK PE=1 SV=2 - [IKKA_HUMAN]	17.9176	8.05	1	5	5	5
Q06830	Peroxiredoxin-1 OS=Homo sapiens GN=PRDX1 PE=1 SV=1 - [PRDX1_HUMAN]	17.8459	37.69	4	6	6	6
P42677	40S ribosomal protein S27 OS=Homo sapiens GN=RPS27 PE=1 SV=3 - [RS27_HUMAN]	17.3883	41.67	3	1	4	6
Q71UM5	40S ribosomal protein S27-like OS=Homo sapiens GN=RPS27L PE=1 SV=3 - [RS27L_HUMAN]	17.3883	41.67	4	1	4	6
P18621-2	Isoform 2 of 60S ribosomal protein L17 OS=Homo sapiens GN=RPL17 - [RL17_HUMAN]	16.6614	45.89	8	5	5	5
P60866	40S ribosomal protein S20 OS=Homo sapiens GN=RPS20 PE=1 SV=1 - [RS20_HUMAN]	16.1935	29.41	5	4	4	5
P61353	60S ribosomal protein L27 OS=Homo sapiens GN=RPL27 PE=1 SV=2 - [RL27_HUMAN]	16.0282	45.59	4	5	5	6
O43318-2	Isoform 1A of Mitogen-activated protein kinase kinase kinase 7 OS=Homo sapiens GN=MAP3K7 - [M3K7_HUMAN]	15.5853	11.4	5	4	4	4
H0YMM1	Annexin (Fragment) OS=Homo sapiens GN=ANXA2 PE=2 SV=1 - [H0YMM1_HUMAN]	15.4507	51.01	25	5	5	5
P30050	60S ribosomal protein L12 OS=Homo sapiens GN=RPL12 PE=1 SV=1 - [RL12_HUMAN]	15.4116	33.33	2	4	4	4
P08727	Keratin, type I cytoskeletal 19 OS=Homo sapiens GN=KRT19 PE=1 SV=4 - [K1C19_HUMAN]	14.8489	14.75	24	3	6	6
M0R3H0	40S ribosomal protein S16 OS=Homo sapiens GN=RPS16 PE=4 SV=1 - [M0R3H0_HUMAN]	14.6577	50	6	5	5	5
C9IZL7	Non-POU domain-containing octamer-binding protein (Fragment) OS=Homo sapiens GN=NONO PE=2 SV=1 - [C9IZL7_HUMAN]	14.638	17.87	6	3	3	5
E9PKZ0	60S ribosomal protein L8 OS=Homo sapiens GN=RPL8 PE=4 SV=1 - [E9PKZ0_HUMAN]	14.5848	21.95	6	3	3	4
O75531	Barrier-to-autointegration factor OS=Homo sapiens GN=BANF1 PE=1 SV=1 - [BAF_HUMAN]	14.5647	55.06	1	3	3	3
B4DLW8	Probable ATP-dependent RNA helicase DDX5 OS=Homo sapiens GN=DDX5 PE=2 SV=1 - [B4DLW8_HUMAN]	14.5561	12.34	6	2	5	5
P62269	40S ribosomal protein S18 OS=Homo sapiens GN=RPS18 PE=1 SV=3 - [RS18_HUMAN]	14.2866	30.92	3	4	4	4
Q9NYL9	Tropomodulin-3 OS=Homo sapiens GN=TMOD3 PE=1 SV=1 - [TMOD3_HUMAN]	14.1904	19.89	6	5	5	5
Q92841-1	Isoform 2 of Probable ATP-dependent RNA helicase DDX17 OS=Homo sapiens GN=DDX17 - [DDX17_HUMAN]	13.9583	8.62	8	2	5	5
F8W7C6	60S ribosomal protein L10 OS=Homo sapiens GN=RPL10 PE=2 SV=1 - [F8W7C6_HUMAN]	13.9577	37.42	5	5	5	5
E9PQD7	40S ribosomal protein S2 OS=Homo sapiens GN=RPS2 PE=2 SV=1 - [E9PQD7_HUMAN]	13.9304	24.26	7	4	4	4
F8VPE8	60S acidic ribosomal protein P0 (Fragment) OS=Homo sapiens GN=RPLP0 PE=2 SV=1 - [F8VPE8_HUMAN]	13.9268	32.68	10	3	3	4
O00571-2	Isoform 2 of ATP-dependent RNA helicase DDX3X OS=Homo sapiens GN=DDX3X - [DDX3X_HUMAN]	13.859	7.43	13	5	5	5
G3V1B3	60S ribosomal protein L21 OS=Homo sapiens GN=RPL21 PE=4 SV=1 - [G3V1B3_HUMAN]	13.5998	39.08	3	3	3	4
B1AK87	Capping protein (Actin filament) muscle Z-line, beta, isoform CRA_a OS=Homo sapiens GN=CAPZB PE=4 SV=1 - [B1AK87_HUMAN]	13.5044	10.77	4	4	4	5
Q9Y4I1-2	Isoform 2 of Unconventional myosin-Va OS=Homo sapiens GN=MYO5A - [MYO5A_HUMAN]	13.3687	2.9	28	4	5	5
P05387	60S acidic ribosomal protein P2 OS=Homo sapiens GN=RPLP2 PE=1 SV=1 - [RLA2_HUMAN]	13.2746	31.3	2	3	3	4
P49411	Elongation factor Tu, mitochondrial OS=Homo sapiens GN=TUFM PE=1 SV=2 - [EFTU_HUMAN]	13.2104	10.84	2	4	4	4
D3YTB1	60S ribosomal protein L32 (Fragment) OS=Homo sapiens GN=RPL32 PE=2 SV=1 - [D3YTB1_HUMAN]	13.0023	28.57	3	3	3	4
P62913-2	Isoform 2 of 60S ribosomal protein L11 OS=Homo sapiens GN=RPL11 - [RL11_HUMAN]	12.718	25.99	4	4	4	4
E7EPB3	60S ribosomal protein L14 OS=Homo sapiens GN=RPL14 PE=2 SV=1 - [E7EPB3_HUMAN]	12.7003	43.55	2	5	5	5
P62266	40S ribosomal protein S23 OS=Homo sapiens GN=RPS23 PE=1 SV=3 - [RS23_HUMAN]	12.1974	42.66	5	4	4	4
P46779	60S ribosomal protein L28 OS=Homo sapiens GN=RPL28 PE=1 SV=3 - [RL28_HUMAN]	12.1254	28.47	8	5	5	5
D6RAC2	Guanine nucleotide-binding protein subunit beta-2-like 1 OS=Homo sapiens GN=GNB2L1 PE=2 SV=1 - [D6RAC2_HUMAN]	11.9761	20.45	21	4	4	4
P62277	40S ribosomal protein S13 OS=Homo sapiens GN=RPS13 PE=1 SV=2 - [RS13_HUMAN]	11.9335	29.8	2	3	3	3
H0YIS4	Protein phosphatase 1 regulatory subunit 12A (Fragment) OS=Homo sapiens GN=PPP1R12A PE=2 SV=1 - [H0YIS4_HUMAN]	11.6806	9.7	8	3	3	4
M0QZC5	40S ribosomal protein S11 OS=Homo sapiens GN=RPS11 PE=4 SV=1 - [M0QZC5_HUMAN]	11.6681	32.2	3	4	4	4
P62140	Serine/threonine-protein phosphatase PP1-beta catalytic subunit OS=Homo sapiens GN=PPP1CB PE=1 SV=3 - [PP1B_HUMAN]	11.6258	13.15	18	3	3	3
O60814	Histone H2B type 1-K OS=Homo sapiens GN=HIST1H2BK PE=1 SV=3 - [H2B1K_HUMAN]	11.6035	34.92	17	4	4	4
C9JW96	Prohibitin (Fragment) OS=Homo sapiens GN=PHB PE=2 SV=2 - [C9JW96_HUMAN]	11.4887	20.33	7	4	4	4
I3L1P8	Mitochondrial 2-oxoglutarate/malate carrier protein (Fragment) OS=Homo sapiens GN=SLC25A11 PE=2 SV=1 - [I3L1P8_HUMAN]	11.3914	17.91	3	5	5	5
M0R0F0	40S ribosomal protein S5 (Fragment) OS=Homo sapiens GN=RPS5 PE=4 SV=1 - [M0R0F0_HUMAN]	11.3301	17.5	4	2	2	3
E7EQJ0	Heterogeneous nuclear ribonucleoprotein H (Fragment) OS=Homo sapiens GN=HNRNPH1 PE=2 SV=1 - [E7EQJ0_HUMAN]	11.0619	36.52	21	3	3	3
Q9H0F6	Sharpin OS=Homo sapiens GN=SHARPIN PE=1 SV=1 - [SHRPN_HUMAN]	11.0449	6.98	3	2	2	3
P16403	Histone H1.2 OS=Homo sapiens GN=HIST1H1C PE=1 SV=2 - [H12_HUMAN]	10.8503	16.43	5	4	4	4
P11940-2	Isoform 2 of Polyadenylate-binding protein 1 OS=Homo sapiens GN=PABPC1 - [PABP1_HUMAN]	10.824	8.41	16	3	4	4
P62854	40S ribosomal protein S26 OS=Homo sapiens GN=RPS26 PE=1 SV=3 - [RS26_HUMAN]	10.0236	33.91	2	2	2	4
P62829	60S ribosomal protein L23 OS=Homo sapiens GN=RPL23 PE=1 SV=1 - [RL23_HUMAN]	10.0148	34.29	6	4	4	4
B4DIR9	TGF-beta-activated kinase 1 and MAP3K7-binding protein 2 OS=Homo sapiens GN=TAB2 PE=2 SV=1 - [B4DIR9_HUMAN]	10.0103	6.51	3	3	3	3
K7EMA7	60S ribosomal protein L23a OS=Homo sapiens GN=RPL23A PE=3 SV=1 - [K7EMA7_HUMAN]	9.99914	37.14	6	2	2	3
O43790	Keratin, type II cuticular Hb6 OS=Homo sapiens GN=KRT86 PE=1 SV=1 - [KRT86_HUMAN]	9.93856	6.38	13	2	3	3
F5GY37	Prohibitin-2 OS=Homo sapiens GN=PHB2 PE=2 SV=1 - [F5GY37_HUMAN]	9.88183	14.98	10	3	3	3
Q15750-2	Isoform 2 of TGF-beta-activated kinase 1 and MAP3K7-binding protein 1 OS=Homo sapiens GN=TAB1 - [TAB1_HUMAN]	9.84935	13.85	2	3	3	3
Q04837	Single-stranded DNA-binding protein, mitochondrial OS=Homo sapiens GN=SSBP1 PE=1 SV=1 - [SSBP_HUMAN]	9.28309	28.38	3	3	3	3
M0R3D6	60S ribosomal protein L18a (Fragment) OS=Homo sapiens GN=RPL18A PE=4 SV=1 - [M0R3D6_HUMAN]	9.24969	18.44	6	3	3	3
E9PJD9	60S ribosomal protein L27a OS=Homo sapiens GN=RPL27A PE=3 SV=1 - [E9PJD9_HUMAN]	9.23706	26.37	4	2	2	3
Q96AG4	Leucine-rich repeat-containing protein 59 OS=Homo sapiens GN=LRRC59 PE=1 SV=1 - [LRC59_HUMAN]	9.13824	11.07	1	3	3	3
Q9Y493-5	Isoform 5 of Zonadhesin OS=Homo sapiens GN=ZAN - [ZAN_HUMAN]	8.95813	1.61	10	1	1	1
C9JXB8	60S ribosomal protein L24 OS=Homo sapiens GN=RPL24 PE=2 SV=1 - [C9JXB8_HUMAN]	8.88758	24.79	3	3	3	3
P62851	40S ribosomal protein S25 OS=Homo sapiens GN=RPS25 PE=1 SV=1 - [RS25_HUMAN]	8.8837	22.4	1	3	3	3
P22626-2	Isoform A2 of Heterogeneous nuclear ribonucleoproteins A2/B1 OS=Homo sapiens GN=HNRNPA2B1 - [ROA2_HUMAN]	8.57967	19.94	2	4	4	4
P61254	60S ribosomal protein L26 OS=Homo sapiens GN=RPL26 PE=1 SV=1 - [RL26_HUMAN]	8.5493	25.52	11	4	4	4
P39019	40S ribosomal protein S19 OS=Homo sapiens GN=RPS19 PE=1 SV=2 - [RS19_HUMAN]	8.53707	22.07	5	3	3	3
P13647	Keratin, type II cytoskeletal 5 OS=Homo sapiens GN=KRT5 PE=1 SV=3 - [K2C5_HUMAN]	8.31967	5.08	10	1	3	3
B5MCP9	40S ribosomal protein S7 OS=Homo sapiens GN=RPS7 PE=2 SV=1 - [B5MCP9_HUMAN]	7.93983	19.25	2	2	2	2
Q5T6W5	Heterogeneous nuclear ribonucleoprotein K OS=Homo sapiens GN=HNRNPK PE=2 SV=1 - [Q5T6W5_HUMAN]	7.87593	7.01	6	3	3	3
M0R3F1	Heterogeneous nuclear ribonucleoprotein U-like protein 1 (Fragment) OS=Homo sapiens GN=HNRNPUL1 PE=4 SV=1 - [M0R3F1_HUMAN]	7.82216	6.24	7	3	3	3
P08708	40S ribosomal protein S17 OS=Homo sapiens GN=RPS17 PE=1 SV=2 - [RS17_HUMAN]	7.76359	23.7	3	2	2	2
F8VTQ5	Heterogeneous nuclear ribonucleoprotein A1 (Fragment) OS=Homo sapiens GN=HNRNPA1 PE=2 SV=1 - [F8VTQ5_HUMAN]	7.62721	19.31	14	2	2	2
E7EWR8	TRAF family member-associated NF-kappa-B activator (Fragment) OS=Homo sapiens GN=TANK PE=2 SV=1 - [E7EWR8_HUMAN]	7.49732	26.67	12	2	2	2
M0R061	Coatomer subunit epsilon OS=Homo sapiens GN=COPE PE=4 SV=1 - [M0R061_HUMAN]	7.30894	24.66	5	2	2	2
P62847-2	Isoform 2 of 40S ribosomal protein S24 OS=Homo sapiens GN=RPS24 - [RS24_HUMAN]	7.07777	29.23	5	3	3	3
Q86U12	Full-length cDNA clone CS0CAP007YF18 of Thymus of Homo sapiens (human) OS=Homo sapiens GN=HSP90AA1 PE=2 SV=1 - [Q86U12_HUMAN]	7.07078	9.44	10	3	3	3
P49207	60S ribosomal protein L34 OS=Homo sapiens GN=RPL34 PE=1 SV=3 - [RL34_HUMAN]	7.06294	24.79	1	4	4	4
P14618	Pyruvate kinase isozymes M1/M2 OS=Homo sapiens GN=PKM PE=1 SV=4 - [KPYM_HUMAN]	6.96036	9.42	10	3	3	3
F5H7F6	Microsomal glutathione S-transferase 1 (Fragment) OS=Homo sapiens GN=MGST1 PE=2 SV=1 - [F5H7F6_HUMAN]	6.93194	24.68	4	2	2	2
P81605	Dermcidin OS=Homo sapiens GN=DCD PE=1 SV=2 - [DCD_HUMAN]	6.79982	22.73	2	2	2	2
K7EM56	40S ribosomal protein S15 (Fragment) OS=Homo sapiens GN=RPS15 PE=3 SV=1 - [K7EM56_HUMAN]	6.78734	27.46	5	2	2	2
Q14764	Major vault protein OS=Homo sapiens GN=MVP PE=1 SV=4 - [MVP_HUMAN]	6.71074	3.02	1	3	3	3
C9JN98	Glia-derived nexin (Fragment) OS=Homo sapiens GN=SERPINE2 PE=2 SV=1 - [C9JN98_HUMAN]	6.42279	7.61	4	2	2	2
P10599-2	Isoform 2 of Thioredoxin OS=Homo sapiens GN=TXN - [THIO_HUMAN]	6.39049	25.88	2	2	2	2
H7C2W9	60S ribosomal protein L31 (Fragment) OS=Homo sapiens GN=RPL31 PE=4 SV=1 - [H7C2W9_HUMAN]	6.36378	21.3	8	2	2	2
E7EUY0	DNA-dependent protein kinase catalytic subunit OS=Homo sapiens GN=PRKDC PE=2 SV=1 - [E7EUY0_HUMAN]	6.27795	0.63	3	2	2	2
J3KRL0	Unconventional myosin-Id OS=Homo sapiens GN=MYO1D PE=4 SV=1 - [J3KRL0_HUMAN]	6.21576	4.82	26	1	2	2
P52907	F-actin-capping protein subunit alpha-1 OS=Homo sapiens GN=CAPZA1 PE=1 SV=3 - [CAZA1_HUMAN]	6.13558	16.78	1	3	3	3
P23246-2	Isoform Short of Splicing factor, proline- and glutamine-rich OS=Homo sapiens GN=SFPQ - [SFPQ_HUMAN]	6.05692	4.33	2	2	2	2
P35637-2	Isoform Short of RNA-binding protein FUS OS=Homo sapiens GN=FUS - [FUS_HUMAN]	6.0499	4.76	6	2	2	2
P11021	78 kDa glucose-regulated protein OS=Homo sapiens GN=HSPA5 PE=1 SV=2 - [GRP78_HUMAN]	6.04446	6.12	13	3	3	3
P62906	60S ribosomal protein L10a OS=Homo sapiens GN=RPL10A PE=1 SV=2 - [RL10A_HUMAN]	5.9465	9.68	1	2	2	2
P40429	60S ribosomal protein L13a OS=Homo sapiens GN=RPL13A PE=1 SV=2 - [RL13A_HUMAN]	5.93882	8.37	3	2	2	2
F8WBS5	60S ribosomal protein L35a OS=Homo sapiens GN=RPL35A PE=2 SV=1 - [F8WBS5_HUMAN]	5.87627	47.27	4	2	2	2
H0YB22	40S ribosomal protein S14 (Fragment) OS=Homo sapiens GN=RPS14 PE=4 SV=1 - [H0YB22_HUMAN]	5.84406	17.5	3	2	2	2
O60701-2	Isoform 2 of UDP-glucose 6-dehydrogenase OS=Homo sapiens GN=UGDH - [UGDH_HUMAN]	5.72208	5.39	7	2	2	2
C9JMC5	Aldehyde dehydrogenase, dimeric NADP-preferring (Fragment) OS=Homo sapiens GN=ALDH3A1 PE=2 SV=1 - [C9JMC5_HUMAN]	5.60988	7.26	9	2	2	2
Q96KK5	Histone H2A type 1-H OS=Homo sapiens GN=HIST1H2AH PE=1 SV=3 - [H2A1H_HUMAN]	5.46596	17.97	20	2	2	2
P46783	40S ribosomal protein S10 OS=Homo sapiens GN=RPS10 PE=1 SV=1 - [RS10_HUMAN]	5.45776	9.7	3	2	2	2
K4DIB9	Cysteine-rich protein 1 (Fragment) OS=Homo sapiens GN=CRIP1 PE=4 SV=1 - [K4DIB9_HUMAN]	5.44123	89.13	3	2	2	2
I3L3P7	40S ribosomal protein S15a OS=Homo sapiens GN=RPS15A PE=2 SV=1 - [I3L3P7_HUMAN]	5.38242	30	7	3	3	3
P11413	Glucose-6-phosphate 1-dehydrogenase OS=Homo sapiens GN=G6PD PE=1 SV=4 - [G6PD_HUMAN]	5.3666	4.47	3	2	2	2
P52597	Heterogeneous nuclear ribonucleoprotein F OS=Homo sapiens GN=HNRNPF PE=1 SV=3 - [HNRPF_HUMAN]	5.20943	4.1	1	1	1	1
F2Z2B9	Gamma-tubulin complex component 2 OS=Homo sapiens GN=TUBGCP2 PE=2 SV=1 - [F2Z2B9_HUMAN]	5.07851	4.58	3	1	1	1
F8W9N7	F-actin-capping protein subunit alpha-2 OS=Homo sapiens GN=CAPZA2 PE=2 SV=1 - [F8W9N7_HUMAN]	5.00826	11.49	2	1	1	1
Q00610-2	Isoform 2 of Clathrin heavy chain 1 OS=Homo sapiens GN=CLTC - [CLH1_HUMAN]	4.79856	1.59	3	2	2	2
Q92522	Histone H1x OS=Homo sapiens GN=H1FX PE=1 SV=1 - [H1X_HUMAN]	4.66644	10.8	1	2	2	2
Q9UM54-5	Isoform 5 of Unconventional myosin-VI OS=Homo sapiens GN=MYO6 - [MYO6_HUMAN]	4.6387	1.6	7	2	2	2
Q13247-3	Isoform SRP55-3 of Serine/arginine-rich splicing factor 6 OS=Homo sapiens GN=SRSF6 - [SRSF6_HUMAN]	4.62428	4.78	9	2	2	2
Q9UKV8-2	Isoform 2 of Protein argonaute-2 OS=Homo sapiens GN=EIF2C2 - [AGO2_HUMAN]	4.58212	3.03	6	2	2	2
Q00839-2	Isoform Short of Heterogeneous nuclear ribonucleoprotein U OS=Homo sapiens GN=HNRNPU - [HNRPU_HUMAN]	4.43511	2.36	2	2	2	2
P21580	Tumor necrosis factor alpha-induced protein 3 OS=Homo sapiens GN=TNFAIP3 PE=1 SV=1 - [TNAP3_HUMAN]	4.41859	2.15	3	2	2	2
P05386	60S acidic ribosomal protein P1 OS=Homo sapiens GN=RPLP1 PE=1 SV=1 - [RLA1_HUMAN]	4.27037	14.04	1	1	1	1
M0R3C3	Very-long-chain enoyl-CoA reductase OS=Homo sapiens GN=TECR PE=4 SV=1 - [M0R3C3_HUMAN]	4.17271	9.52	3	1	1	1
K7ES59	Polypyrimidine tract-binding protein 1 (Fragment) OS=Homo sapiens GN=PTBP1 PE=4 SV=1 - [K7ES59_HUMAN]	3.86307	9.57	6	1	1	1
P09382	Galectin-1 OS=Homo sapiens GN=LGALS1 PE=1 SV=2 - [LEG1_HUMAN]	3.7704	11.11	1	1	1	1
B1AN99	Trypsin-3 (Fragment) OS=Homo sapiens GN=PRSS3 PE=2 SV=1 - [B1AN99_HUMAN]	3.68811	7.3	6	1	1	1
Q7Z451	AP-2 complex subunit beta OS=Homo sapiens GN=AP2B1 PE=2 SV=1 - [Q7Z451_HUMAN]	3.60729	2.39	4	2	2	2
Q16629-3	Isoform 3 of Serine/arginine-rich splicing factor 7 OS=Homo sapiens GN=SRSF7 - [SRSF7_HUMAN]	3.42511	12.88	5	1	1	1
B4DP62	Solute carrier family 25 (Mitochondrial carrier; citrate transporter), member 1, isoform CRA_b OS=Homo sapiens GN=SLC25A1 PE=2 SV=1 - [B4DP62_HUMAN]	3.38553	5.29	2	1	1	1
Q8NC51-4	Isoform 4 of Plasminogen activator inhibitor 1 RNA-binding protein OS=Homo sapiens GN=SERBP1 - [PAIRB_HUMAN]	3.28177	4.13	4	1	1	1
F5GXG4	Serine/threonine-protein phosphatase PGAM5, mitochondrial OS=Homo sapiens GN=PGAM5 PE=4 SV=1 - [F5GXG4_HUMAN]	3.27263	15	3	1	1	1
F8WCJ1	Eukaryotic translation initiation factor 5A-2 OS=Homo sapiens GN=EIF5A2 PE=2 SV=1 - [F8WCJ1_HUMAN]	3.25728	11.43	9	1	1	1
H0Y5F5	Polyadenylate-binding protein 4 (Fragment) OS=Homo sapiens GN=PABPC4 PE=4 SV=1 - [H0Y5F5_HUMAN]	3.13917	5.09	8	1	2	2
O43464-2	Isoform 2 of Serine protease HTRA2, mitochondrial OS=Homo sapiens GN=HTRA2 - [HTRA2_HUMAN]	3.13365	5.26	4	1	1	1
Q9P258	Protein RCC2 OS=Homo sapiens GN=RCC2 PE=1 SV=2 - [RCC2_HUMAN]	3.11776	3.26	1	1	1	1
P62891	60S ribosomal protein L39 OS=Homo sapiens GN=RPL39 PE=2 SV=2 - [RL39_HUMAN]	3.11029	19.61	2	1	1	1
P02765	Alpha-2-HS-glycoprotein OS=Homo sapiens GN=AHSG PE=1 SV=1 - [FETUA_HUMAN]	3.09712	3.54	1	1	1	1
P25398	40S ribosomal protein S12 OS=Homo sapiens GN=RPS12 PE=1 SV=3 - [RS12_HUMAN]	3.0742	7.58	1	1	1	1
P46821	Microtubule-associated protein 1B OS=Homo sapiens GN=MAP1B PE=1 SV=2 - [MAP1B_HUMAN]	3.04648	0.69	1	1	1	1
P23458	Tyrosine-protein kinase JAK1 OS=Homo sapiens GN=JAK1 PE=1 SV=2 - [JAK1_HUMAN]	2.99915	1.65	1	1	1	1
P35268	60S ribosomal protein L22 OS=Homo sapiens GN=RPL22 PE=1 SV=2 - [RL22_HUMAN]	2.94221	20.31	1	1	1	1
P62861	40S ribosomal protein S30 OS=Homo sapiens GN=FAU PE=1 SV=1 - [RS30_HUMAN]	2.90455	16.95	2	1	1	1
Q8WUH6	UPF0444 transmembrane protein C12orf23 OS=Homo sapiens GN=C12orf23 PE=1 SV=1 - [CL023_HUMAN]	2.90447	8.62	1	1	1	1
P46777	60S ribosomal protein L5 OS=Homo sapiens GN=RPL5 PE=1 SV=3 - [RL5_HUMAN]	2.83424	2.36	1	1	1	1
J3QR09	Ribosomal protein L19 OS=Homo sapiens GN=RPL19 PE=3 SV=1 - [J3QR09_HUMAN]	2.80095	4.66	3	1	1	1
P26447	Protein S100-A4 OS=Homo sapiens GN=S100A4 PE=1 SV=1 - [S10A4_HUMAN]	2.77563	10.89	1	1	1	1
P60903	Protein S100-A10 OS=Homo sapiens GN=S100A10 PE=1 SV=2 - [S10AA_HUMAN]	2.72932	9.28	1	1	1	1
F2Z388	60S ribosomal protein L35 OS=Homo sapiens GN=RPL35 PE=2 SV=1 - [F2Z388_HUMAN]	2.67861	10.42	3	1	1	1
F8VWL0	Alpha-globin transcription factor CP2 (Fragment) OS=Homo sapiens GN=TFCP2 PE=2 SV=1 - [F8VWL0_HUMAN]	2.66784	3.15	5	1	1	1
B7Z5C0	DnaJ homolog subfamily A member 1 OS=Homo sapiens GN=DNAJA1 PE=2 SV=1 - [B7Z5C0_HUMAN]	2.62661	5.42	2	1	1	1
Q5HY57	Emerin OS=Homo sapiens GN=EMD PE=4 SV=1 - [Q5HY57_HUMAN]	2.59696	5.48	2	1	1	1
Q13428-5	Isoform 5 of Treacle protein OS=Homo sapiens GN=TCOF1 - [TCOF_HUMAN]	2.5956	1.88	11	2	2	2
J3KT73	60S ribosomal protein L38 OS=Homo sapiens GN=RPL38 PE=3 SV=1 - [J3KT73_HUMAN]	2.58153	15.63	3	1	1	1
H7BY36	RNA-binding protein EWS (Fragment) OS=Homo sapiens GN=EWSR1 PE=4 SV=1 - [H7BY36_HUMAN]	2.53803	2.92	8	1	1	1
P13639	Elongation factor 2 OS=Homo sapiens GN=EEF2 PE=1 SV=4 - [EF2_HUMAN]	2.50096	1.4	1	1	1	1
P01857	Ig gamma-1 chain C region OS=Homo sapiens GN=IGHG1 PE=1 SV=1 - [IGHG1_HUMAN]	2.46911	7.88	1	1	1	1
B4E241	Serine/arginine-rich-splicing factor 3 OS=Homo sapiens GN=SFRS3 PE=2 SV=1 - [B4E241_HUMAN]	2.44693	7.26	2	1	1	1
O00483	NADH dehydrogenase [ubiquinone] 1 alpha subcomplex subunit 4 OS=Homo sapiens GN=NDUFA4 PE=1 SV=1 - [NDUA4_HUMAN]	2.4315	12.35	1	1	1	1
Q9NXV2	BTB/POZ domain-containing protein KCTD5 OS=Homo sapiens GN=KCTD5 PE=1 SV=1 - [KCTD5_HUMAN]	2.38445	5.13	2	1	1	1
F5H0Q4	Diablo homolog, mitochondrial (Fragment) OS=Homo sapiens GN=DIABLO PE=2 SV=1 - [F5H0Q4_HUMAN]	2.35417	12.99	7	1	1	1
B5MCT8	40S ribosomal protein S9 OS=Homo sapiens GN=RPS9 PE=3 SV=1 - [B5MCT8_HUMAN]	2.35281	5.76	3	1	1	1
G3V570	Protein max (Fragment) OS=Homo sapiens GN=MAX PE=2 SV=1 - [G3V570_HUMAN]	2.32601	25	4	1	1	1
B4DX42	Splicing factor 1 OS=Homo sapiens GN=SF1 PE=2 SV=1 - [B4DX42_HUMAN]	2.30618	2.31	8	1	1	1
Q86V81	THO complex subunit 4 OS=Homo sapiens GN=ALYREF PE=1 SV=3 - [THOC4_HUMAN]	2.29887	4.67	2	1	1	1
P06703	Protein S100-A6 OS=Homo sapiens GN=S100A6 PE=1 SV=1 - [S10A6_HUMAN]	2.27727	8.89	1	1	1	1
Q9NZI8-2	Isoform 2 of Insulin-like growth factor 2 mRNA-binding protein 1 OS=Homo sapiens GN=IGF2BP1 - [IF2B1_HUMAN]	2.24818	2.28	2	1	1	1
B4DME2	Protein phosphatase 1 regulatory subunit 12C OS=Homo sapiens GN=PPP1R12C PE=2 SV=1 - [B4DME2_HUMAN]	2.23923	1.7	7	1	1	1
Q12792-4	Isoform 4 of Twinfilin-1 OS=Homo sapiens GN=TWF1 - [TWF1_HUMAN]	2.21003	5.16	4	1	1	1
M0R0A1	60S ribosomal protein L37a OS=Homo sapiens GN=RPL37A PE=4 SV=1 - [M0R0A1_HUMAN]	2.20258	36.67	8	2	2	2
J3QQV5	Serine/arginine-rich-splicing factor 1 OS=Homo sapiens GN=SRSF1 PE=4 SV=1 - [J3QQV5_HUMAN]	2.18654	15.38	6	1	1	1
Q96S55-3	Isoform 3 of ATPase WRNIP1 OS=Homo sapiens GN=WRNIP1 - [WRIP1_HUMAN]	2.15487	2.02	3	1	1	1
G3V1N2	HCG1745306, isoform CRA_a OS=Homo sapiens GN=HBA2 PE=3 SV=1 - [G3V1N2_HUMAN]	2.0747	8.18	2	1	1	1
P37108	Signal recognition particle 14 kDa protein OS=Homo sapiens GN=SRP14 PE=1 SV=2 - [SRP14_HUMAN]	2.02677	7.35	1	1	1	1
P63167	Dynein light chain 1, cytoplasmic OS=Homo sapiens GN=DYNLL1 PE=1 SV=1 - [DYL1_HUMAN]	2.02608	12.36	2	1	1	1
Q5HY54	Filamin-A OS=Homo sapiens GN=FLNA PE=2 SV=1 - [Q5HY54_HUMAN]	2.01178	0.81	4	2	2	2
P53680-2	Isoform 2 of AP-2 complex subunit sigma OS=Homo sapiens GN=AP2S1 - [AP2S1_HUMAN]	1.97093	6.73	4	1	1	1
O60506-5	Isoform 5 of Heterogeneous nuclear ribonucleoprotein Q OS=Homo sapiens GN=SYNCRIP - [HNRPQ_HUMAN]	1.96611	1.95	8	1	1	1
G3V2H6	Heterogeneous nuclear ribonucleoproteins C1/C2 (Fragment) OS=Homo sapiens GN=HNRNPC PE=2 SV=1 - [G3V2H6_HUMAN]	1.95481	22.22	18	1	1	1
P16401	Histone H1.5 OS=Homo sapiens GN=HIST1H1B PE=1 SV=3 - [H15_HUMAN]	1.94103	5.31	1	1	1	1
P62273	40S ribosomal protein S29 OS=Homo sapiens GN=RPS29 PE=1 SV=2 - [RS29_HUMAN]	1.94024	12.5	2	1	1	2
F8W810	Uncharacterized protein OS=Homo sapiens PE=2 SV=1 - [F8W810_HUMAN]	1.93319	2.58	4	1	1	1
B4DL14	ATP synthase subunit gamma OS=Homo sapiens GN=ATP5C1 PE=2 SV=1 - [B4DL14_HUMAN]	1.92696	3.6	3	1	1	1
P62304	Small nuclear ribonucleoprotein E OS=Homo sapiens GN=SNRPE PE=1 SV=1 - [RUXE_HUMAN]	1.85599	11.96	1	1	1	1
C9JTK4	AP-2 complex subunit mu (Fragment) OS=Homo sapiens GN=AP2M1 PE=2 SV=1 - [C9JTK4_HUMAN]	1.81309	5.63	6	1	1	1
E9PFT6	Hemoglobin subunit delta OS=Homo sapiens GN=HBD PE=2 SV=1 - [E9PFT6_HUMAN]	1.78298	6.38	3	1	1	1
Q9UPQ9-1	Isoform 2 of Trinucleotide repeat-containing gene 6B protein OS=Homo sapiens GN=TNRC6B - [TNR6B_HUMAN]	1.76759	1.8	3	2	2	2
Q08J23-2	Isoform 2 of tRNA (cytosine(34)-C(5))-methyltransferase OS=Homo sapiens GN=NSUN2 - [NSUN2_HUMAN]	1.75862	1.5	2	1	1	1
O95425-2	Isoform 2 of Supervillin OS=Homo sapiens GN=SVIL - [SVIL_HUMAN]	1.72663	1.01	2	1	1	1
B4DKM5	Voltage-dependent anion-selective channel protein 2 OS=Homo sapiens GN=VDAC2 PE=2 SV=1 - [B4DKM5_HUMAN]	1.69975	3.92	4	1	1	1
A6NJ16	Putative V-set and immunoglobulin domain-containing-like protein IGHV4OR15-8 OS=Homo sapiens GN=IGHV4OR15-8 PE=5 SV=2 - [IV4F8_HUMAN]	1.69236	5.69	1	1	1	1
B4DLR8	NAD(P)H dehydrogenase [quinone] 1 OS=Homo sapiens GN=NQO1 PE=2 SV=1 - [B4DLR8_HUMAN]	1.68664	4.46	5	1	1	1
H7C0C1	Uncharacterized protein (Fragment) OS=Homo sapiens PE=4 SV=1 - [H7C0C1_HUMAN]	1.68548	4.19	2	1	1	1
H3BSK9	Ataxin-2-like protein (Fragment) OS=Homo sapiens GN=ATXN2L PE=2 SV=1 - [H3BSK9_HUMAN]	1.62397	4.76	11	1	1	1
F5H282	T-complex protein 1 subunit alpha OS=Homo sapiens GN=TCP1 PE=2 SV=1 - [F5H282_HUMAN]	0	4.52	3	1	1	1
J3QSB5	60S ribosomal protein L36 OS=Homo sapiens GN=RPL36 PE=3 SV=1 - [J3QSB5_HUMAN]	0	11.7	2	1	1	1
K7EMZ9	Protein LSM14 homolog A (Fragment) OS=Homo sapiens GN=LSM14A PE=4 SV=1 - [K7EMZ9_HUMAN]	0	9.01	5	1	1	1
P52732	Kinesin-like protein KIF11 OS=Homo sapiens GN=KIF11 PE=1 SV=2 - [KIF11_HUMAN]	0	1.04	1	1	1	1
Q8NFZ5-2	Isoform 2 of TNFAIP3-interacting protein 2 OS=Homo sapiens GN=TNIP2 - [TNIP2_HUMAN]	0	3.11	2	1	1	1
Q96AX9-9	Isoform 9 of E3 ubiquitin-protein ligase MIB2 OS=Homo sapiens GN=MIB2 - [MIB2_HUMAN]	0	2.38	18	1	1	1
Q9UN86-2	Isoform B of Ras GTPase-activating protein-binding protein 2 OS=Homo sapiens GN=G3BP2 - [G3BP2_HUMAN]	0	3.34	2	1	1	1
